# Supplementary material for: Pseudogenes of annexin A2, novel prognosis biomarkers for diffuse gliomas
Source: Oncotarget. 2017 Oct 31;8(63):106962–75. doi: 10.18632/oncotarget.22197 (PMC5739788; doi:10.18632/oncotarget.22197)
Supplement: Supplementary file 2 [file oncotarget-08-106962-s002.xlsx]

## Sheet: Sheet1
Supplementary Table 1: Probe sets represent on Affymetrix HG-U133 Plus 2.0 arrays.
ID	Species Scientific Name	Representative Public ID	RefSeq Transcript ID	Gene Symbol	Gene Title
1552287_s_at	Homo sapiens	NM_001132	NM_001031805	AFG3L1P	AFG3-like AAA ATPase 1, pseudogene
1552463_at	Homo sapiens	NM_080475	NM_001291278	SERPINB11	serpin peptidase inhibitor, clade B (ovalbumin), member 11 (gene/pseudogene)
1552564_at	Homo sapiens	NM_153205	NR_002779	NUDT9P1	nudix (nucleoside diphosphate linked moiety X)-type motif 9 pseudogene 1
1552576_at	Homo sapiens	NM_145300	NM_145300	ALMS1P	Alstrom syndrome 1 pseudogene
1552582_at	Homo sapiens	NM_172025	NM_138726	ABCC13	ATP-binding cassette, sub-family C (CFTR/MRP), member 13, pseudogene
1552583_s_at	Homo sapiens	NM_172025	NM_138726	ABCC13	ATP-binding cassette, sub-family C (CFTR/MRP), member 13, pseudogene
1552622_s_at	Homo sapiens	BQ613856	NM_001015884	LOC441259	postmeiotic segregation increased 2 pseudogene
1552698_at	Homo sapiens	NM_145042	NR_003608	TUBA3FP	tubulin, alpha 3f, pseudogene
1552717_s_at	Homo sapiens	NM_153243	NM_001042404	CEP170P1	centrosomal protein 170kDa pseudogene 1
1552895_a_at	Homo sapiens	NM_153773	NM_153773	ANKRD30BP2	ankyrin repeat domain 30B pseudogene 2
1552952_at	Homo sapiens	NM_144971	NR_002193	RBMY2FP	RNA binding motif protein, Y-linked, family 1, member A1 pseudogene
1553009_s_at	Homo sapiens	NM_172239	NM_172239	REXO1L1P	REX1, RNA exonuclease 1 homolog (S. cerevisiae)-like 1, pseudogene
1553061_at	Homo sapiens	NM_033519	NR_002140	OR6W1P	olfactory receptor, family 6, subfamily W, member 1 pseudogene
1553066_at	Homo sapiens	NM_175057	NM_175057	TAAR9	trace amine associated receptor 9 (gene/pseudogene)
1553067_a_at	Homo sapiens	NM_057163	NM_057163	GNRHR2	gonadotropin-releasing hormone (type 2) receptor 2, pseudogene
1553080_at	Homo sapiens	NM_173085	NR_003720	CSN1S2AP	casein alpha s2-like A, pseudogene
1553130_at	Homo sapiens	NM_152340	NR_015441	LOC652276	potassium channel tetramerization domain containing 5 pseudogene
1553299_at	Homo sapiens	NM_152664	NR_002834	DUSP5P1	dual specificity phosphatase 5 pseudogene 1
1553323_a_at	Homo sapiens	AF411819	NM_001282309	CATSPER2P1	cation channel, sperm associated 2 pseudogene 1
1553340_s_at	Homo sapiens	NM_054028	NM_001282300	SLC35G4P	solute carrier family 35, member G4, pseudogene
1553432_s_at	Homo sapiens	NM_170664	NM_001161683	LOC653786	otoancorin pseudogene
1553434_at	Homo sapiens	NM_173534	NR_002788	CYP4Z2P	cytochrome P450, family 4, subfamily Z, polypeptide 2, pseudogene
1553468_at	Homo sapiens	NM_032821	NR_049745	HYDIN2	HYDIN2, axonemal central pair apparatus protein (pseudogene)
1553493_a_at	Homo sapiens	NM_152566	NR_001578	TDH	L-threonine dehydrogenase (pseudogene)
1553494_at	Homo sapiens	NM_152566	NR_001578	TDH	L-threonine dehydrogenase (pseudogene)
1553500_at	Homo sapiens	NM_012159	NM_012159	FBXL21	F-box and leucine-rich repeat protein 21 (gene/pseudogene)
1553518_at	Homo sapiens	AF355799	NR_036686	DEFT1P	defensin, theta 1 pseudogene
1553550_at	Homo sapiens	NM_173858	NM_173858	VN1R5	vomeronasal 1 receptor 5 (gene/pseudogene)
1553591_at	Homo sapiens	NM_080842	NR_024494	BCRP3	breakpoint cluster region pseudogene 3
1553592_x_at	Homo sapiens	NM_080842	NR_024494	BCRP3	breakpoint cluster region pseudogene 3
1553817_at	Homo sapiens	NM_014348	NM_001025230	POM121L10P	putative POM121-like protein 1-like
1553818_x_at	Homo sapiens	NM_014348	NM_001025230	POM121L10P	putative POM121-like protein 1-like
1553900_s_at	Homo sapiens	NM_131915	NM_001029950	POM121L1P	POM121 transmembrane nucleoporin-like 1, pseudogene
1553911_at	Homo sapiens	NM_173643	NM_173643	ZNF663P	zinc finger protein 663, pseudogene
1553924_at	Homo sapiens	NM_138784	NM_138784	FMO9P	flavin containing monooxygenase 9 pseudogene
1553931_at	Homo sapiens	NM_145303	NM_145303	OSTCP1	oligosaccharyltransferase complex subunit pseudogene 1
1554089_s_at	Homo sapiens	BC010183	NM_016038	SBDSP1	Shwachman-Bodian-Diamond syndrome pseudogene 1
1554142_at	Homo sapiens	BC020814	NR_003365	SUGT1P3	SUGT1 pseudogene 3
1554143_a_at	Homo sapiens	BC020814	NR_003365	SUGT1P3	SUGT1 pseudogene 3
1554185_at	Homo sapiens	BC029609	NR_038379	LOC554206	leucine carboxyl methyltransferase 1 pseudogene
1554187_at	Homo sapiens	AK097891	NR_038379	LOC554206	leucine carboxyl methyltransferase 1 pseudogene
1554250_s_at	Homo sapiens	BC033812	NM_001013739	STAG3L2	stromal antigen 3-like 2 (pseudogene)
1554286_at	Homo sapiens	BC033035	NM_001011541	FLJ25758	MAP/microtubule affinity-regulating kinase 1 pseudogene
1554318_at	Homo sapiens	BC022013	NM_001013748	LOC100101148	FK506 binding protein 6, 36kDa pseudogene
1554413_s_at	Homo sapiens	BC041583	NM_001012391	SNX29P1	sorting nexin 29 pseudogene 1
1554741_s_at	Homo sapiens	AF523265	NM_001039113	KGFLP1	fibroblast growth factor 7 pseudogene
1554763_at	Homo sapiens	BC040290	NM_178567	UBE2DNL	ubiquitin-conjugating enzyme E2D N-terminal like (pseudogene)
1554839_at	Homo sapiens	BC043599	NR_002786	CIDECP	cell death-inducing DFFA-like effector c pseudogene
1554862_at	Homo sapiens	BC022302	NR_002174	CMAHP	cytidine monophospho-N-acetylneuraminic acid hydroxylase, pseudogene
1554884_at	Homo sapiens	BC017833	NM_000947	PRIM2	primase, DNA, polypeptide 2 (58kDa) pseudogene
1554885_a_at	Homo sapiens	BC017833	NM_000947	PRIM2	primase, DNA, polypeptide 2 (58kDa) pseudogene
1554907_a_at	Homo sapiens	BC028351	NM_001198542	HYDIN2	HYDIN2, axonemal central pair apparatus protein (pseudogene)
1554996_at	Homo sapiens	BC041841	NM_021148	ZNF733P	uncharacterized LOC285902
1555083_at	Homo sapiens	BC027852	NR_003680	RPL13AP17	ribosomal protein L13a pseudogene 17
1555151_s_at	Homo sapiens	AY101186	NR_001578	TDH	L-threonine dehydrogenase (pseudogene)
1555216_a_at	Homo sapiens	BC009278	NM_031211	SLC7A5P2	solute carrier family 7 (amino acid transporter light chain, L system), member 5 pseudogene 1
1555265_at	Homo sapiens	AF418600	NM_138726	ABCC13	ATP-binding cassette, sub-family C (CFTR/MRP), member 13, pseudogene
1555412_at	Homo sapiens	BC044938	NM_012159	FBXL21	F-box and leucine-rich repeat protein 21 (gene/pseudogene)
1555413_s_at	Homo sapiens	BC044938	NM_012159	FBXL21	F-box and leucine-rich repeat protein 21 (gene/pseudogene)
1555554_at	Homo sapiens	AY180924	NM_173859	BPIFA4P	BPI fold containing family A, member 4, pseudogene
1555568_at	Homo sapiens	BC034017	NM_001033523	GUSBP2	glucuronidase, beta pseudogene 2
1555614_at	Homo sapiens	BC009423	NR_003667	SUGT1P1	SUGT1 pseudogene 1
1555890_at	Homo sapiens	BC040701	NR_002157	OR2A9P	uncharacterized LOC101928605
1556102_x_at	Homo sapiens	BM678298	NR_034031	LOC389906	zinc finger protein 839 pseudogene
1556183_at	Homo sapiens	AK097649	NR_015424	ANKRD36BP2	ankyrin repeat domain 36B pseudogene 2
1556222_at	Homo sapiens	BC042387	NR_027269	SEPT7P9	septin 7 pseudogene 9
1556224_a_at	Homo sapiens	AK094035	NM_001195220	LOC155060	AI894139 pseudogene
1556404_a_at	Homo sapiens	AK094370	NM_001013723	ZNRF2P1	zinc and ring finger 2 pseudogene 1
1556742_at	Homo sapiens	AK095656	NM_206908	GUSBP1	glucuronidase, beta pseudogene 1
1556876_s_at	Homo sapiens	BC041842	NR_033775	TPTE2P2	transmembrane phosphoinositide 3-phosphatase and tensin homolog 2 pseudogene 2
1557034_s_at	Homo sapiens	AW193764	NM_182905	WASH2P	WAS protein family homolog 1 pseudogene
1557124_at	Homo sapiens	AK091705	NM_001013700	TMEM198B	transmembrane protein 198B, pseudogene
1557261_at	Homo sapiens	AK091254	NR_003521	WHAMMP2	WAS protein homolog associated with actin, golgi membranes and microtubules pseudogene 2
1557290_at	Homo sapiens	BU620691	NR_003551	DPY19L2P4	DPY19L2 pseudogene 4
1557314_at	Homo sapiens	BC036244	NR_036482	DPY19L2P3	DPY19L2 pseudogene 3
1557366_at	Homo sapiens	AL162091	NM_014695	CCDC144CP	coiled-coil domain containing 144B (pseudogene)
1557444_at	Homo sapiens	H53073	NR_027256	TREML3P	triggering receptor expressed on myeloid cells-like 3, pseudogene
1557446_x_at	Homo sapiens	H53073	NR_027256	TREML3P	triggering receptor expressed on myeloid cells-like 3, pseudogene
1557450_s_at	Homo sapiens	AF129926	NR_026589	WHAMMP2	WAS protein homolog associated with actin, golgi membranes and microtubules pseudogene 2
1557488_at	Homo sapiens	BC018088	NR_033754	CBX3P2	chromobox homolog 3 pseudogene 2
1557633_at	Homo sapiens	BC035394	NM_001029950	POM121L8P	POM121 transmembrane nucleoporin-like 8 pseudogene
1557672_s_at	Homo sapiens	AA398018	NR_024472	RSU1P2	Ras suppressor protein 1 pseudogene 2
1558011_at	Homo sapiens	BM823647	NR_073404	LOC441081	POM121 membrane glycoprotein (rat) pseudogene
1558045_a_at	Homo sapiens	BC017239	NM_001045547	LOC389906	zinc finger protein 839 pseudogene
1558046_x_at	Homo sapiens	BC017239	NR_034031	LOC389906	zinc finger protein 839 pseudogene
1558107_at	Homo sapiens	BG542899	NR_027436	LOC283788	FSHD region gene 1 pseudogene
1558109_x_at	Homo sapiens	BG542899	NR_027436	LOC283788	FSHD region gene 1 pseudogene
1558411_at	Homo sapiens	BC011266	NR_021485	EGFEM1P	EGF-like and EMI domain containing 1, pseudogene
1558493_at	Homo sapiens	BC041171	NR_001279	CST13P	cystatin 13, pseudogene
1558534_at	Homo sapiens	AL834164	NM_031211	SLC7A5P1	solute carrier family 7 (amino acid transporter light chain, L system), member 5 pseudogene 1
1558577_at	Homo sapiens	BF903461	NR_002929	LOC148709	actin pseudogene
1558640_a_at	Homo sapiens	AI989781	NM_207331	GUSBP1	glucuronidase, beta pseudogene 1
1558722_at	Homo sapiens	BC019922	NR_023392	ZNF252P	zinc finger protein 252, pseudogene
1558750_a_at	Homo sapiens	BG109249	NM_001039841	ARHGAP11B	OTU deubiquitinase 7A pseudogene
1558862_at	Homo sapiens	BC043522		NBPF5P	neuroblastoma breakpoint family, member 5, pseudogene
1558882_at	Homo sapiens	BI868572	NM_001013680	HTATSF1P2	HIV-1 Tat specific factor 1 pseudogene 2
1558887_at	Homo sapiens	AK096828	NM_001202473	ZNF321P	zinc finger protein 321, pseudogene
1558888_x_at	Homo sapiens	AK096828	NM_001202473	ZNF321P	zinc finger protein 321, pseudogene
1558969_a_at	Homo sapiens	BG741817	NR_003111	RPL32P3	ribosomal protein L32 pseudogene 3
1558982_at	Homo sapiens	AK090412	NR_046228	ANKRD20A12P	ankyrin repeat domain 20 family, member A12, pseudogene
1558999_x_at	Homo sapiens	AK096768	NM_017990	LOC283922	pyruvate dehydrogenase phosphatase regulatory subunit pseudogene
1559003_a_at	Homo sapiens	AK054714	NM_001102601	CCDC163P	coiled-coil domain containing 163, pseudogene
1559170_at	Homo sapiens	AK092114	NM_001029999	ANKRD20A5P	ankyrin repeat domain 20 family, member A5, pseudogene
1559186_at	Homo sapiens	AL833178	NR_073405	PRKXP1	protein kinase, X-linked, pseudogene 1
1559188_x_at	Homo sapiens	AL833178	NR_073405	PRKXP1	protein kinase, X-linked, pseudogene 1
1559194_a_at	Homo sapiens	N92629	NR_002931	CLEC4GP1	C-type lectin domain family 4, member G pseudogene 1
1559297_at	Homo sapiens	AI793125	NR_002939	SNX29P2	sorting nexin 29 pseudogene 2
1559313_at	Homo sapiens	BC024252		SNX18P3	sorting nexin 18 pseudogene 3
1559324_at	Homo sapiens	BC019672	NM_145809	USP32P2	ubiquitin specific peptidase 32 pseudogene 2
1559503_a_at	Homo sapiens	AA350425	NR_024380	LOC441666	zinc finger protein 91 pseudogene
1559651_at	Homo sapiens	BC028192	NR_027320	CSNK1A1P1	casein kinase 1, alpha 1 pseudogene 1
1559863_a_at	Homo sapiens	AF329692	NM_001031805	AFG3L1P	AFG3-like AAA ATPase 1, pseudogene
1560224_at	Homo sapiens	BF327463	NM_015446	AHCTF1P1	AT hook containing transcription factor 1 pseudogene 1
1560340_s_at	Homo sapiens	AK091223	NM_001039754	RP9P	retinitis pigmentosa 9 pseudogene
1560446_at	Homo sapiens	AK056739	NR_103741	IPO5P1	importin 5 pseudogene 1
1560463_at	Homo sapiens	BC039483	NR_027436	LOC283788	FSHD region gene 1 pseudogene
1560646_at	Homo sapiens	BG183081	NR_026965	METTL21EP	methyltransferase like 21E, pseudogene
1560654_at	Homo sapiens	AK094520	NR_026835	FLJ37201	tigger transposable element derived 2 pseudogene
1560662_s_at	Homo sapiens	AL833132	NR_003521	WHAMMP2	WAS protein homolog associated with actin, golgi membranes and microtubules pseudogene 2
1560683_at	Homo sapiens	AL832227	NR_027992	NBEAP1	neurobeachin pseudogene 1
1560684_x_at	Homo sapiens	AL832227	NR_027992	NBEAP1	neurobeachin pseudogene 1
1560853_x_at	Homo sapiens	BC017970	NM_001039884	ZNF826P	zinc finger protein 826, pseudogene
1560944_at	Homo sapiens	AI223281	NR_002314	SLC25A3P1	solute carrier family 25 (mitochondrial carrier; phosphate carrier), member 3 pseudogene 1
1561197_at	Homo sapiens	BC042429	NR_033856	FLJ43315	asparagine synthetase pseudogene
1561225_at	Homo sapiens	BC043208	NR_033891	ANKRD30BP3	ankyrin repeat domain 30B pseudogene 3
1561249_a_at	Homo sapiens	AK091244	NR_024595	DNM1P35	DNM1 pseudogene 35
1561271_at	Homo sapiens	BC036241	NR_023380	CCDC144CP	coiled-coil domain containing 144C, pseudogene
1561274_at	Homo sapiens	AI686936	NR_033733	CRYBB2P1	crystallin, beta B2 pseudogene 1
1561433_at	Homo sapiens	BC036597	NR_033903	MED15P9	mediator complex subunit 15 pseudogene 9
1561482_at	Homo sapiens	BC043276	NR_024472	RSU1P2	Ras suppressor protein 1 pseudogene 2
1561537_at	Homo sapiens	BC039496	NR_036498	OGFRP1	opioid growth factor receptor pseudogene 1
1561880_a_at	Homo sapiens	BC039008	NR_002825	SIGLEC16	sialic acid binding Ig-like lectin 16 (gene/pseudogene)
1561960_at	Homo sapiens	AB067507	NM_052919	CSPG4P5	chondroitin sulfate proteoglycan 4 pseudogene 5
1561961_at	Homo sapiens	AL832753	NR_002801	PHF2P1	PHD finger protein 2 pseudogene 1
1562054_at	Homo sapiens	BF377197	NR_002784	SMEK3P	SMEK homolog 3, suppressor of mek1 (Dictyostelium) pseudogene
1562167_a_at	Homo sapiens	AY122474	NR_002577	DEFB122	defensin, beta 122 (pseudogene)
1562313_at	Homo sapiens	AK097140	NM_001173413	BCORP1	BCL6 corepressor pseudogene 1
1562351_at	Homo sapiens	AL833331		LDHAL6CP	lactate dehydrogenase A-like 6C, pseudogene
1562364_at	Homo sapiens	AL833700	NR_003945	GVINP1	GTPase, very large interferon inducible pseudogene 1
1562527_at	Homo sapiens	AF519622	NR_024380	LOC441666	zinc finger protein 91 pseudogene
1562583_s_at	Homo sapiens	AL390167		TPTE2P1	transmembrane phosphoinositide 3-phosphatase and tensin homolog 2 pseudogene 1
1562803_at	Homo sapiens	BC040897	NM_001037807	LRRC37A5P	leucine rich repeat containing 37, member A5, pseudogene
1562825_at	Homo sapiens	BC042065		CEACAMP3	carcinoembryonic antigen-related cell adhesion molecule pseudogene 3
1562871_at	Homo sapiens	BC033565	NR_001557	AOX2P	aldehyde oxidase 2 pseudogene
1562903_at	Homo sapiens	BC035792	NR_024361	FAM86B3P	family with sequence similarity 86, member A pseudogene
1562904_s_at	Homo sapiens	BC035792	NR_024361	FAM86B3P	family with sequence similarity 86, member A pseudogene
1562938_at	Homo sapiens	BC015216	NR_003698	FAHD2CP	fumarylacetoacetate hydrolase domain containing 2C, pseudogene
1563420_at	Homo sapiens	Z48518	NM_001141919	XG	Xg pseudogene, Y-linked 2
1563445_x_at	Homo sapiens	L25629	NR_033405	CTSLP8	cathepsin L pseudogene 8
1563529_at	Homo sapiens	AB058767	NM_001198542	LOC101930373	HYDIN2, axonemal central pair apparatus protein (pseudogene)
1563878_a_at	Homo sapiens	AK093496	NR_034139	LOC338963	epididymal protein pseudogene
1563945_at	Homo sapiens	AK094896	NM_001129906	YWHAEP7	tyrosine 3-monooxygenase/tryptophan 5-monooxygenase activation protein, epsilon pseudogene 7
1564050_at	Homo sapiens	AK095115	NR_036551	LOC100131347	RAD52 motif containing 1 pseudogene
1564072_at	Homo sapiens	AK025690	NR_002147	MYH16	myosin, heavy chain 16 pseudogene
1564333_a_at	Homo sapiens	AK097698	NM_001085382	PSAPL1	prosaposin-like 1 (gene/pseudogene)
1564367_at	Homo sapiens	AK094108	NR_033924	CXXC1P1	CXXC finger protein 1 pseudogene 1
1564533_at	Homo sapiens	AK098641	NR_077240	LOC643711	platelet-activating factor acetylhydrolase 1b, catalytic subunit 2 (30kDa) pseudogene
1564736_a_at	Homo sapiens	AF486845	NM_001191016	CASP12	caspase 12 (gene/pseudogene)
1564777_at	Homo sapiens	AF149304	NR_002731	HYALP1	hyaluronoglucosaminidase pseudogene 1
1564960_at	Homo sapiens	AJ457063	NM_181606	KRTAP7-1	keratin associated protein 7-1 (gene/pseudogene)
1565132_at	Homo sapiens	U94385	NR_001573	RBMY3AP	RNA binding motif protein, Y-linked, family 3, member A pseudogene
1565320_at	Homo sapiens	U94386	NR_001573	RBMY3AP	RNA binding motif protein, Y-linked, family 3, member A pseudogene
1565674_at	Homo sapiens	AF416711	NM_001005410	FCGR2C	Fc fragment of IgG, low affinity IIc, receptor for (CD32) (gene/pseudogene)
1565746_at	Homo sapiens	AK056856	NR_103741	IPO5P1	importin 5 pseudogene 1
1565748_at	Homo sapiens	AK056856	NR_103741	IPO5P1	importin 5 pseudogene 1
1565911_at	Homo sapiens	H97724	NR_036446	LOC283693	actin, alpha 2, smooth muscle, aorta pseudogene
1565912_at	Homo sapiens	AL109720	NR_036446	LOC283693	actin, alpha 2, smooth muscle, aorta pseudogene
1566079_at	Homo sapiens	AL833001	NR_046241	RPS16P5	ribosomal protein S16 pseudogene 5
1566147_a_at	Homo sapiens	AK098337	NR_046228	ANKRD20A12P	ankyrin repeat domain 20 family, member A12, pseudogene
1566251_at	Homo sapiens	X99658	NR_033412	SH3GL1P1	SH3-domain GRB2-like 1 pseudogene 1
1566253_at	Homo sapiens	AL119928	NR_033412	SH3GL1P1	SH3-domain GRB2-like 1 pseudogene 1
1566269_at	Homo sapiens	AF085938	NM_001283043	RALGAPA1P	Ral GTPase activating protein, alpha subunit 1 (catalytic) pseudogene
1566271_x_at	Homo sapiens	AF085938	NM_001283043	RALGAPA1P	Ral GTPase activating protein, alpha subunit 1 (catalytic) pseudogene
1566277_at	Homo sapiens	AF309699	NR_027711	OR5E1P	olfactory receptor, family 5, subfamily E, member 1 pseudogene
1566720_at	Homo sapiens	AK097932	NR_026667	RPS10P7	ribosomal protein S10 pseudogene 7
1566832_at	Homo sapiens	M55630	NR_001283	TOP1P2	topoisomerase (DNA) I pseudogene 2
1566833_x_at	Homo sapiens	M55630	NR_001283	TOP1P2	topoisomerase (DNA) I pseudogene 2
1566836_at	Homo sapiens	BC041972		MRPL49P1	mitochondrial ribosomal protein L49 pseudogene 1
1566843_at	Homo sapiens	AF348410	NR_002790	PER4	period circadian clock 3 pseudogene
1566844_at	Homo sapiens	AF348410	NR_002790	PER4	period circadian clock 3 pseudogene
1566934_at	Homo sapiens	X72887	NR_002721	TYRO3P	TYRO3P protein tyrosine kinase pseudogene
1566935_at	Homo sapiens	X72887	NR_002721	TYRO3P	TYRO3P protein tyrosine kinase pseudogene
1566956_at	Homo sapiens	AL137719		OR7E104P	olfactory receptor, family 7, subfamily E, member 104 pseudogene
1566984_at	Homo sapiens	AL137380		LRRC37A16P	leucine rich repeat containing 37, member A16, pseudogene
1567022_at	Homo sapiens	AF309700	NR_036445	OR5AK4P	olfactory receptor, family 5, subfamily AK, member 4 pseudogene
1567023_at	Homo sapiens	AF309700	NR_036445	OR5AK4P	olfactory receptor, family 5, subfamily AK, member 4 pseudogene
1567027_at	Homo sapiens	X99660	NR_033420	SH3GL1P2	SH3-domain GRB2-like 1 pseudogene 2
1567028_s_at	Homo sapiens	X99660	NR_033420	SH3GL1P2	SH3-domain GRB2-like 1 pseudogene 2
1567030_at	Homo sapiens	X99660	NR_033420	SH3GL1P2	SH3-domain GRB2-like 1 pseudogene 2
1567241_at	Homo sapiens	X64980	NR_002145	OR2L1P	olfactory receptor, family 2, subfamily L, member 1 pseudogene
1567242_at	Homo sapiens	X64980	NR_002145	OR2L1P	olfactory receptor, family 2, subfamily L, member 1 pseudogene
1567248_at	Homo sapiens	X64982		OR9A1P	olfactory receptor, family 9, subfamily A, member 1 pseudogene
1567249_at	Homo sapiens	X64982		OR9A1P	olfactory receptor, family 9, subfamily A, member 1 pseudogene
1567254_at	Homo sapiens	X64981		OR10D1P	olfactory receptor, family 10, subfamily D, member 1 pseudogene
1567255_at	Homo sapiens	X64981		OR10D1P	olfactory receptor, family 10, subfamily D, member 1 pseudogene
1567271_at	Homo sapiens	X64985		OR4C1P	olfactory receptor, family 4, subfamily C, member 1 pseudogene
1567624_at	Homo sapiens	AF534827	NR_002794	TREML5P	triggering receptor expressed on myeloid cells-like 5, pseudogene
1567855_at	Homo sapiens	X52357		ZNF29P	zinc finger protein 29, pseudogene
1567856_x_at	Homo sapiens	X52357		ZNF29P	zinc finger protein 29, pseudogene
1568593_a_at	Homo sapiens	CA431328	NM_194289	NUDT16P1	nudix (nucleoside diphosphate linked moiety X)-type motif 16 pseudogene 1
1568686_at	Homo sapiens	BC031276	NR_003581	ATP8B5P	ATPase, class I, type 8B, member 5, pseudogene
1568687_s_at	Homo sapiens	BC031276	NR_003581	ATP8B5P	ATPase, class I, type 8B, member 5, pseudogene
1568762_at	Homo sapiens	AI692169	NM_001267556	LOC728613	programmed cell death 6 pseudogene
1568763_s_at	Homo sapiens	BC020552	NM_001267556	LOC102724884	programmed cell death 6 pseudogene
1568764_x_at	Homo sapiens	AI692169	NM_001267556	LOC728613	programmed cell death 6 pseudogene
1568828_at	Homo sapiens	BC039387	NR_036483	TRY2P	trypsinogen-like pseudogene
1568897_at	Homo sapiens	BC036607	NR_104294	LOC100422212	eukaryotic translation initiation factor 3, subunit J pseudogene
1569006_at	Homo sapiens	BC016813	NR_002938	LOC284379	solute carrier family 7 (cationic amino acid transporter, y+ system), member 3 pseudogene
1569013_s_at	Homo sapiens	BC033148	NM_080926	BMS1P20	BMS1 pseudogene 20
1569040_s_at	Homo sapiens	AA632139	NR_015424	ANKRD36BP2	ankyrin repeat domain 36B pseudogene 2
1569110_x_at	Homo sapiens	BC020552	NR_003713	LOC728613	programmed cell death 6 pseudogene
1569191_at	Homo sapiens	BC016785	NM_001039884	ZNF826P	zinc finger protein 826, pseudogene
1569291_at	Homo sapiens	BC015342	NR_026752	CROCCP2	ciliary rootlet coiled-coil, rootletin pseudogene 2
1569293_x_at	Homo sapiens	BC015342	NR_026752	CROCCP2	ciliary rootlet coiled-coil, rootletin pseudogene 2
1569348_at	Homo sapiens	BC017420	NR_001591	TPTEP1	transmembrane phosphatase with tensin homology pseudogene 1
1569368_at	Homo sapiens	BC014481	NR_036446	LOC283693	actin, alpha 2, smooth muscle, aorta pseudogene
1569468_at	Homo sapiens	BC028359	NM_001039758	ZNF876P	zinc finger protein 876, pseudogene
1569472_s_at	Homo sapiens	BC026260	NM_001001894	TTC3P1	tetratricopeptide repeat domain 3 pseudogene 1
1569473_s_at	Homo sapiens	BC041610	NM_001195220	LOC155060	AI894139 pseudogene
1569525_s_at	Homo sapiens	BC040855	NR_073459	BMS1P18	BMS1 pseudogene 17
1569582_at	Homo sapiens	BC014344	NR_026915	AADACP1	arylacetamide deacetylase pseudogene 1
1569607_s_at	Homo sapiens	BC016022	NM_001012419	ANKRD20A5P	ankyrin repeat domain 20 family, member A11, pseudogene
1569629_x_at	Homo sapiens	BC017231	NM_001045547	LOC389906	zinc finger protein 839 pseudogene
1569740_at	Homo sapiens	BC038755		PRKRIRP5	protein-kinase, interferon-inducible double stranded RNA dependent inhibitor, repressor of (P58 repressor) pseudogene 5
1569760_at	Homo sapiens	BC036040		LRRC37A7P	leucine rich repeat containing 37, member A7, pseudogene
1569761_x_at	Homo sapiens	BC036040		LRRC37A7P	leucine rich repeat containing 37, member A7, pseudogene
1569839_s_at	Homo sapiens	BC031236	NM_001037807	LRRC37A5P	leucine rich repeat containing 37, member A5, pseudogene
1569887_a_at	Homo sapiens	BC028745	NR_024473	FAM183CP	family with sequence similarity 183, member C, pseudogene
1569960_at	Homo sapiens	BC033937	NR_002730	BRD7P3	bromodomain containing 7 pseudogene 3
1569973_at	Homo sapiens	BC015774	NR_024271	SEPT7P2	septin 7 pseudogene 2
1569974_x_at	Homo sapiens	BC015774	NR_024271	SEPT7P2	septin 7 pseudogene 2
1569996_at	Homo sapiens	BC036210	NR_027248	ANKRD26P3	ankyrin repeat domain 26 pseudogene 3
1570008_at	Homo sapiens	BC033128	NR_027249	GNN	Grp94 neighboring nucleotidase pseudogene
1570009_at	Homo sapiens	BC024008	NR_077240	LOC643711	platelet-activating factor acetylhydrolase 1b, catalytic subunit 2 (30kDa) pseudogene
1570015_at	Homo sapiens	BC031662	NM_001013621	CHIAP2	chitinase, acidic pseudogene 2
1570020_at	Homo sapiens	BC024222	NR_024035	AACSP1	acetoacetyl-CoA synthetase pseudogene 1
1570023_at	Homo sapiens	BC032956	NR_038135	LOC641515	alpha-1,3-mannosyl-glycoprotein 4-beta-N-acetylglucosaminyltransferase-like protein pseudogene
1570212_a_at	Homo sapiens	BC016335	NR_027249	GNN	Grp94 neighboring nucleotidase pseudogene
1570255_s_at	Homo sapiens	BC022380	NM_001012419	ANKRD20A12P	ankyrin repeat domain 20 family, member A12, pseudogene
1570444_at	Homo sapiens	BC034407	NR_036494	LOC643201	centrosomal protein 192kDa pseudogene
1570445_a_at	Homo sapiens	BC034407	NR_036494	LOC643201	centrosomal protein 192kDa pseudogene
1570473_at	Homo sapiens	BC031237	NR_033891	ANKRD30BP3	ankyrin repeat domain 30B pseudogene 3
1570474_s_at	Homo sapiens	BC031237	NR_033891	ANKRD30BP3	ankyrin repeat domain 30B pseudogene 3
1570541_s_at	Homo sapiens	BC013288	NR_003133	GBP1P1	guanylate binding protein 1, interferon-inducible pseudogene 1
179_at	Homo sapiens	U38980	NR_023383	DTX2P1-UPK3BP1-PMS2P11	DTX2P1-UPK3BP1-PMS2P11 readthrough transcribed pseudogene
200012_x_at	Homo sapiens	NM_000982	NM_000982	RPL21P28	ribosomal protein L21 pseudogene 28
200016_x_at	Homo sapiens	NM_002136	NM_002136	HNRNPA1P10	heterogeneous nuclear ribonucleoprotein A1 pseudogene 10
200080_s_at	Homo sapiens	AI955655	NM_002107	H3F3AP4	H3 histone, family 3A, pseudogene 4
200716_x_at	Homo sapiens	NM_012423	NM_001270491	RPL13AP5	ribosomal protein L13a pseudogene 5
201065_s_at	Homo sapiens	NM_001518	NM_001163636	GTF2IP1	general transcription factor IIi, pseudogene 1
201104_x_at	Homo sapiens	NM_015383	NM_001037501	NBPF25P	neuroblastoma breakpoint family, member 10
202372_at	Homo sapiens	BF240652	NM_012414	RAB3GAP2	aurora kinase A pseudogene 1
202373_s_at	Homo sapiens	AF255648	NM_012414	RAB3GAP2	aurora kinase A pseudogene 1
202374_s_at	Homo sapiens	NM_012414	NM_012414	RAB3GAP2	aurora kinase A pseudogene 1
202397_at	Homo sapiens	NM_005796	NM_005796	NUTF2P4	nuclear transport factor 2 pseudogene 4
204060_s_at	Homo sapiens	NM_005044	NM_002760	PRKX	protein kinase, Y-linked, pseudogene
204132_s_at	Homo sapiens	NM_001455	NM_001455	FOXO3	forkhead box O3B pseudogene
204961_s_at	Homo sapiens	NM_000265	NM_000265	NCF1	neutrophil cytosolic factor 1B pseudogene
205518_s_at	Homo sapiens	NM_003570	NR_002174	CMAHP	cytidine monophospho-N-acetylneuraminic acid hydroxylase, pseudogene
205602_x_at	Homo sapiens	NM_002783	NM_001206650	PSG7	pregnancy specific beta-1-glycoprotein 7 (gene/pseudogene)
206021_at	Homo sapiens	NM_022050	NM_022050	SCAND2P	SCAN domain containing 2 pseudogene
206093_x_at	Homo sapiens	NM_007116	NM_007116	TNXA	tenascin XA (pseudogene)
206279_at	Homo sapiens	NM_002760	NM_002760	PRKY	protein kinase, Y-linked, pseudogene
206286_s_at	Homo sapiens	NM_003212	NM_001174136	TDGF1P3	teratocarcinoma-derived growth factor 1 pseudogene 3
206302_s_at	Homo sapiens	NM_019094	NM_019094	NUDT4P1	nudix (nucleoside diphosphate linked moiety X)-type motif 4 pseudogene 1
206303_s_at	Homo sapiens	AF191653	NM_019094	NUDT4P1	nudix (nucleoside diphosphate linked moiety X)-type motif 4 pseudogene 1
206557_at	Homo sapiens	NM_024924	NM_024924	ZNF702P	zinc finger protein 702, pseudogene
206565_x_at	Homo sapiens	NM_006780	NM_006780	SMA4	glucuronidase, beta pseudogene
206754_s_at	Homo sapiens	NM_000767	NM_000767	CYP2B7P	cytochrome P450, family 2, subfamily B, polypeptide 7, pseudogene
206777_s_at	Homo sapiens	NM_000496	NM_000496	CRYBB2P1	crystallin, beta B2 pseudogene 1
206808_at	Homo sapiens	NM_005758	NR_002726	HNRNPA3P1	heterogeneous nuclear ribonucleoprotein A3 pseudogene 1
206809_s_at	Homo sapiens	NM_005758	NM_194247	HNRNPA3P1	heterogeneous nuclear ribonucleoprotein A3 pseudogene 1
206819_at	Homo sapiens	NM_014549	NM_014549	POM121L9P	POM121 transmembrane nucleoporin-like 9, pseudogene
206824_at	Homo sapiens	NM_016280	NM_016280	CES1P1	carboxylesterase 1 pseudogene 1
206963_s_at	Homo sapiens	NM_016347	NM_003960	NAT8	N-acetyltransferase 8B (GCN5-related, putative, gene/pseudogene)
206964_at	Homo sapiens	NM_016347	NM_016347	NAT8B	N-acetyltransferase 8B (GCN5-related, putative, gene/pseudogene)
206991_s_at	Homo sapiens	NM_000579	NM_000579	CCR5	chemokine (C-C motif) receptor 5 (gene/pseudogene)
207118_s_at	Homo sapiens	NM_004659	NM_006983	MMP23A	matrix metallopeptidase 23A (pseudogene)
207134_x_at	Homo sapiens	NM_024164	NM_024164	TPSB2	tryptase beta 2 (gene/pseudogene)
207215_at	Homo sapiens	NM_015371	NM_001039498	GSTTP1	glutathione S-transferase theta pseudogene 1
207229_at	Homo sapiens	NM_006611	NM_006611	KLRAP1	killer cell lectin-like receptor subfamily A pseudogene 1
207283_at	Homo sapiens	NM_020217	NM_020217	RPL23AP32	ribosomal protein L23a pseudogene 32
207377_at	Homo sapiens	NM_025210	NM_025210	PPP1R2P9	protein phosphatase 1, regulatory (inhibitor) subunit 2 pseudogene 9
207394_at	Homo sapiens	NM_003438	NM_003438	ZNF137P	zinc finger protein 137, pseudogene
207412_x_at	Homo sapiens	NM_001808	NR_001275	CELP	carboxyl ester lipase pseudogene
207489_at	Homo sapiens	NM_024986	NM_024986	RPS2P45	ribosomal protein S2 pseudogene 45
207490_at	Homo sapiens	NM_025019	NR_003063	TUBA4B	tubulin, alpha 4b (pseudogene)
207498_s_at	Homo sapiens	NM_000106	NM_000106	CYP2D7P	cytochrome P450, family 2, subfamily D, polypeptide 7, pseudogene
207582_at	Homo sapiens	NM_006222	NR_023916	PIN1P1	peptidylprolyl cis/trans isomerase, NIMA-interacting 1 pseudogene 1
207719_x_at	Homo sapiens	NM_014812	NM_001042404	CEP170P1	centrosomal protein 170kDa pseudogene 1
207748_at	Homo sapiens	NM_014122		DUTP1	deoxyuridine triphosphatase pseudogene 1
207750_at	Homo sapiens	NM_018510		EPS15P1	epidermal growth factor receptor pathway substrate 15 pseudogene 1
207762_at	Homo sapiens	NM_024492	NM_024492	LPAL2	lipoprotein, Lp(a)-like 2, pseudogene
207778_at	Homo sapiens	NM_006508	NR_002714	REG1P	regenerating islet-derived 1 pseudogene
207856_s_at	Homo sapiens	NM_017951	NM_001171083	LOC150776	sphingomyelin phosphodiesterase 4, neutral membrane (neutral sphingomyelinase-3) pseudogene
207915_at	Homo sapiens	NM_005377		MYCLP1	MYCL pseudogene 1
207916_at	Homo sapiens	NM_005405		RBMY2AP	RNA binding motif protein, Y-linked, family 2, member A pseudogene
208073_x_at	Homo sapiens	NM_003316	NM_001001894	TTC3P1	tetratricopeptide repeat domain 3 pseudogene 1
208082_x_at	Homo sapiens	NM_030757		MKRN4P	makorin ring finger protein 4, pseudogene
208118_x_at	Homo sapiens	NM_031211	NM_031211	SLC7A5P1	solute carrier family 7 (amino acid transporter light chain, L system), member 5 pseudogene 1
208245_at	Homo sapiens	NM_004250	NR_000039	RAB9BP1	RAB9B, member RAS oncogene family pseudogene 1
208286_x_at	Homo sapiens	NM_002701	NM_001159542	POU5F1P3	POU class 5 homeobox 1
208340_at	Homo sapiens	NM_003723	NR_034078	LOC643733	caspase 4, apoptosis-related cysteine peptidase pseudogene
208346_at	Homo sapiens	NM_006692	NM_006692	PPBPP2	pro-platelet basic protein pseudogene 2
208347_at	Homo sapiens	NM_021024		HMGN2P9	high mobility group nucleosomal binding domain 2 pseudogene 9
208498_s_at	Homo sapiens	NM_004038	NM_000699	ACTG1P4	actin, gamma 1 pseudogene 4
208511_at	Homo sapiens	NM_021000	NR_002734	PTTG3P	pituitary tumor-transforming 3, pseudogene
208529_at	Homo sapiens	NM_001208	NR_026983	BTF3P11	basic transcription factor 3 pseudogene 11
208531_at	Homo sapiens	NM_006220	NM_006220	SERPINA2	serpin peptidase inhibitor, clade A (alpha-1 antiproteinase, antitrypsin), member 2 (gene/pseudogene)
208534_s_at	Homo sapiens	NM_006989	NM_001079877	LOC102725198	ras GTPase-activating protein 4-like
208540_x_at	Homo sapiens	NM_021039		S100A11P1	S100 calcium binding protein A11 pseudogene 1
208579_x_at	Homo sapiens	NM_017445	NM_017445	H2BFS	H2B histone family, member S (pseudogene)
208585_at	Homo sapiens	NM_024018	NM_024018	BTN2A3P	butyrophilin, subfamily 2, member A3, pseudogene
208588_at	Homo sapiens	NM_021631	NM_021631	TPT1P8	tumor protein, translationally-controlled 1 pseudogene 8
208609_s_at	Homo sapiens	NM_019105	NM_007116	TNXA	tenascin XA (pseudogene)
208661_s_at	Homo sapiens	AW510696	NM_001001894	TTC3P1	tetratricopeptide repeat domain 3 pseudogene 1
208662_s_at	Homo sapiens	AI885338	NM_001001894	TTC3P1	tetratricopeptide repeat domain 3 pseudogene 1
208663_s_at	Homo sapiens	AI652848	NM_001001894	TTC3P1	tetratricopeptide repeat domain 3 pseudogene 1
208664_s_at	Homo sapiens	AU131711	NM_001001894	TTC3P1	tetratricopeptide repeat domain 3 pseudogene 1
208755_x_at	Homo sapiens	BF312331	NM_002107	H3F3AP4	H3 histone, family 3A, pseudogene 4
208816_x_at	Homo sapiens	M62898	NR_003573	ANXA2P2	annexin A2 pseudogene 2
209093_s_at	Homo sapiens	K02920	NM_000157	GBAP1	glucosidase, beta, acid pseudogene 1
209111_at	Homo sapiens	BC004155	NM_006913	RNF5P1	ring finger protein 5, E3 ubiquitin protein ligase pseudogene 1
209206_at	Homo sapiens	AV701283	NM_004892	LOC102724364	SEC22 vesicle trafficking protein homolog B (S. cerevisiae) (gene/pseudogene)
209207_s_at	Homo sapiens	BC001364	NM_004892	LOC100996517	vesicle-trafficking protein SEC22b-like
209751_s_at	Homo sapiens	AF291676	NM_001011658	TRAPPC2P1	trafficking protein particle complex 2 pseudogene 1
209805_at	Homo sapiens	U14658	NM_000535	PMS2	PMS2 C-terminal like pseudogene
210265_x_at	Homo sapiens	AF268617	NR_036440	POU5F1P3	POU class 5 homeobox 1 pseudogene 3
210272_at	Homo sapiens	M29873	NR_001278	CYP2B7P	cytochrome P450, family 2, subfamily B, polypeptide 7, pseudogene
210289_at	Homo sapiens	AB013094	NM_003960	NAT8	N-acetyltransferase 8B (GCN5-related, putative, gene/pseudogene)
210396_s_at	Homo sapiens	AF271775	NM_001031827	SMG1P2	SMG1 pseudogene 2
210444_at	Homo sapiens	U59431	NR_002713	NPY6R	neuropeptide Y receptor Y6 (pseudogene)
210450_at	Homo sapiens	BC002792		IGHV5-78	immunoglobulin heavy variable 5-78 (pseudogene)
210571_s_at	Homo sapiens	AF074480	NR_002174	CMAHP	cytidine monophospho-N-acetylneuraminic acid hydroxylase, pseudogene
210589_s_at	Homo sapiens	D13287	NR_002188	GBAP1	glucosidase, beta, acid pseudogene 1
210645_s_at	Homo sapiens	D83077	NM_001001894	TTC3P1	tetratricopeptide repeat domain 3 pseudogene 1
210646_x_at	Homo sapiens	BC001675	NM_001270491	RPL13AP5	ribosomal protein L13a pseudogene 5
210655_s_at	Homo sapiens	AF041336	NM_001455	FOXO3	forkhead box O3B pseudogene
210707_x_at	Homo sapiens	U38980	NR_023383	DTX2P1-UPK3BP1-PMS2P11	DTX2P1-UPK3BP1-PMS2P11 readthrough transcribed pseudogene
210822_at	Homo sapiens	U72513	NM_001135217	RPL13P5	ribosomal protein L13 pseudogene 5
210876_at	Homo sapiens	M62896	NR_001562	ANXA2P1	annexin A2 pseudogene 1
210891_s_at	Homo sapiens	AF035737	NM_001163636	GTF2IP1	general transcription factor IIi, pseudogene 1
210905_x_at	Homo sapiens	AF268613	NR_034180	POU5F1P4	POU class 5 homeobox 1 pseudogene 4
210909_x_at	Homo sapiens	U19518	NM_024492	LPAL2	lipoprotein, Lp(a)-like 2, pseudogene
210911_at	Homo sapiens	M96843	NM_001039082	ID2B	inhibitor of DNA binding 2B, dominant negative helix-loop-helix protein (pseudogene)
210926_at	Homo sapiens	AY014272	NM_001017421	POTEKP	POTE ankyrin domain family, member K, pseudogene
210992_x_at	Homo sapiens	U90939	NM_001005410	FCGR2C	Fc fragment of IgG, low affinity IIc, receptor for (CD32) (gene/pseudogene)
211038_s_at	Homo sapiens	BC006312	NR_026752	CROCCP2	ciliary rootlet coiled-coil, rootletin pseudogene 2
211241_at	Homo sapiens	M62895	NR_001446	ANXA2P3	annexin A2 pseudogene 3
211325_x_at	Homo sapiens	U72518	NR_033796	DSTNP2	destrin (actin depolymerizing factor) pseudogene 2
211395_x_at	Homo sapiens	U90940	NM_001005410	FCGR2C	Fc fragment of IgG, low affinity IIc, receptor for (CD32) (gene/pseudogene)
211396_at	Homo sapiens	U90941	NM_001005410	FCGR2C	Fc fragment of IgG, low affinity IIc, receptor for (CD32) (gene/pseudogene)
211445_x_at	Homo sapiens	AF315951	NM_032031	NACAP1	nascent-polypeptide-associated complex alpha polypeptide pseudogene 1
211457_at	Homo sapiens	AF180519	NR_028287	GABARAPL3	GABA(A) receptors associated protein like 3, pseudogene
211458_s_at	Homo sapiens	AF180519	NM_031412	GABARAPL1	GABA(A) receptors associated protein like 3, pseudogene
211461_at	Homo sapiens	AF332228	NR_001554	CSPG4P1Y	chondroitin sulfate proteoglycan 4 pseudogene 1, Y-linked
211617_at	Homo sapiens	M21191		ALDOAP2	aldolase A, fructose-bisphosphate pseudogene 2
211628_x_at	Homo sapiens	J04755		FTH1P5	ferritin, heavy polypeptide 1 pseudogene 5
211751_at	Homo sapiens	BC005949	NM_001002810	LOC100996724 /// LOC100996761 /// LOC101929792 /// LOC101930416 /// LOC653513 /// PDE4DIP	uncharacterized LOC100996761
211915_s_at	Homo sapiens	U83110	NM_020040	TUBB7P	tubulin, beta 7, pseudogene
211931_s_at	Homo sapiens	BG505670	NM_194247	HNRNPA3P1	heterogeneous nuclear ribonucleoprotein A3 pseudogene 1
211933_s_at	Homo sapiens	AA528233	NM_194247	HNRNPA3P1	heterogeneous nuclear ribonucleoprotein A3 pseudogene 1
211940_x_at	Homo sapiens	BE869922	NM_002107	H3F3AP4	H3 histone, family 3A, pseudogene 4
211942_x_at	Homo sapiens	BF979419	NM_001270491	RPL13AP5	ribosomal protein L13a pseudogene 5
211996_s_at	Homo sapiens	BG256504	NM_001135865	LOC101060275	nuclear pore complex-interacting protein family member B4-like
212181_s_at	Homo sapiens	AF191654	NM_019094	NUDT4P2	nudix (nucleoside diphosphate linked moiety X)-type motif 4 pseudogene 1
212183_at	Homo sapiens	AW511135	NM_019094	NUDT4P1	nudix (nucleoside diphosphate linked moiety X)-type motif 4 pseudogene 1
212700_x_at	Homo sapiens	AJ002220	NM_014798	MIR4315-1	microRNA 4315-1
212707_s_at	Homo sapiens	AI738591	NM_001079877	LOC102725198	ras GTPase-activating protein 4-like
212746_s_at	Homo sapiens	AA126789	NM_001042404	CEP170P1	centrosomal protein 170kDa pseudogene 1
212790_x_at	Homo sapiens	BF942308	NM_001270491	RPL13AP5	ribosomal protein L13a pseudogene 5
213013_at	Homo sapiens	BG164295	NM_005456	MAPK8IP1	mitogen-activated protein kinase 8 interacting protein 1 pseudogene
213212_x_at	Homo sapiens	AI632181	NM_001267536	GOLGA6L5P	golgin A6 family-like 5, pseudogene
213338_at	Homo sapiens	BF062629	NM_015444	TMEM158	transmembrane protein 158 (gene/pseudogene)
213356_x_at	Homo sapiens	AL568186	NM_001011724	HNRNPA1	heterogeneous nuclear ribonucleoprotein A1
213363_at	Homo sapiens	AW170549	NR_026551	CA5BP1	carbonic anhydrase VB pseudogene 1
213367_at	Homo sapiens	AF035281	NR_015357	LOC155060	AI894139 pseudogene
213378_s_at	Homo sapiens	AI983033	NM_001257144	DDX12P	DEAD/H (Asp-Glu-Ala-Asp/His) box polypeptide 12, pseudogene
213380_x_at	Homo sapiens	AA911235	NM_001271733	LOC101930052 /// LOC102724562 /// MST1 /// MST1L /// MST1P2	hepatocyte growth factor-like protein-like
213408_s_at	Homo sapiens	AK024034	NM_002650	PI4KAP1	phosphatidylinositol 4-kinase, catalytic, alpha pseudogene 1
213451_x_at	Homo sapiens	BE044614	NM_007116	TNXA	tenascin XA (pseudogene)
213460_x_at	Homo sapiens	N29665	NM_001039487	NSUN5P1	NOP2/Sun domain family, member 5 pseudogene 1
213502_x_at	Homo sapiens	AA398569	NR_024448	GUSBP11	glucuronidase, beta pseudogene 11
213510_x_at	Homo sapiens	AW194543	NM_145809	USP32P2	ubiquitin specific peptidase 32 pseudogene 2
213670_x_at	Homo sapiens	AI768378	NM_001039575	NSUN5P1	NOP2/Sun domain family, member 5 pseudogene 1
213801_x_at	Homo sapiens	AW304232	NM_001005472	RPSAP19	ribosomal protein SA pseudogene 19
213828_x_at	Homo sapiens	AA477655	NM_002107	H3F3AP4	H3 histone, family 3A, pseudogene 4
213842_x_at	Homo sapiens	AK021688	NM_001039487	NSUN5P1	NOP2/Sun domain family, member 5 pseudogene 1
213893_x_at	Homo sapiens	AA161026	NM_001129851	PMS2P5	postmeiotic segregation increased 2 pseudogene 5
213908_at	Homo sapiens	AI824078	NR_003521	WHAMMP2	WAS protein homolog associated with actin, golgi membranes and microtubules pseudogene 2
213931_at	Homo sapiens	AI819238	NM_001039082	ID2B	inhibitor of DNA binding 2B, dominant negative helix-loop-helix protein (pseudogene)
213971_s_at	Homo sapiens	AI924660	NM_015355	SUZ12P1	suppressor of zeste 12 homolog pseudogene 1
214033_at	Homo sapiens	AI084637	NM_001079528	ABCC6P1	ATP-binding cassette, sub-family C, member 6 pseudogene 1 (functional)
214077_x_at	Homo sapiens	H15129	NR_002211	MEIS3P1	Meis homeobox 3 pseudogene 1
214100_x_at	Homo sapiens	AI284845	NM_001039575	NSUN5P1	NOP2/Sun domain family, member 5 pseudogene 1
214107_x_at	Homo sapiens	AW340850	NR_036750	LOC440434	aminopeptidase puromycin sensitive pseudogene
214110_s_at	Homo sapiens	BF195104	NR_027238	LOC645166	lymphocyte-specific protein 1 pseudogene
214131_at	Homo sapiens	AL049280	NM_001005852	TXLNGY	taxilin gamma pseudogene, Y-linked
214257_s_at	Homo sapiens	AA890010	NM_004892	SEC22B	SEC22 vesicle trafficking protein homolog B (S. cerevisiae) (gene/pseudogene)
214340_at	Homo sapiens	AF020774	NR_002710	ALOX12P2	arachidonate 12-lipoxygenase pseudogene 2
214381_at	Homo sapiens	BG150564	NR_003034	LOC441601	septin 7 pseudogene
214473_x_at	Homo sapiens	NM_005395	NM_001003686	PMS2P3	postmeiotic segregation increased 2 pseudogene 3
214526_x_at	Homo sapiens	NM_005394	NM_005394	PMS2P1	postmeiotic segregation increased 2 pseudogene 1
214561_at	Homo sapiens	NM_024317	NR_003061	LILRP2	leukocyte immunoglobulin-like receptor pseudogene 2
214570_x_at	Homo sapiens	NM_014348	NM_001025230	LOC102725072	uncharacterized LOC102725072
214622_at	Homo sapiens	M17252	NM_000500	CYP21A1P	cytochrome P450, family 21, subfamily A, polypeptide 1 pseudogene
214623_at	Homo sapiens	AA845710	NR_033408	FBXW4P1	F-box and WD repeat domain containing 4 pseudogene 1
214682_at	Homo sapiens	AK023376	NR_036447	PKD1P1	polycystic kidney disease 1 (autosomal dominant) pseudogene 1
214712_at	Homo sapiens	AK023827	NR_002939	SNX29P2	sorting nexin 29 pseudogene 2
214756_x_at	Homo sapiens	AB017004	NM_005394	PMS2P1	postmeiotic segregation increased 2 pseudogene 1
214757_at	Homo sapiens	BG178274	NR_003614	PMS2L2	postmeiotic segregation increased 2-like 2 pseudogene
214823_at	Homo sapiens	AF033199	NR_002722	ZNF204P	zinc finger protein 204, pseudogene
214850_at	Homo sapiens	X75940	NM_006780	SMA4	glucuronidase, beta pseudogene
214855_s_at	Homo sapiens	AL050050	NM_001283043	RALGAPA1P	Ral GTPase activating protein, alpha subunit 1 (catalytic) pseudogene
214870_x_at	Homo sapiens	AC002045	NM_001277323	PKD1P1	polycystin-1-like
214945_at	Homo sapiens	AW514267	NM_001079527	FAM153A	family with sequence similarity 153, member A
214984_at	Homo sapiens	AC003007	NM_031211	LOC101060604 /// SLC7A5P1 /// SMG1P3	solute carrier family 7 (amino acid transporter light chain, L system), member 5 pseudogene 1
215002_at	Homo sapiens	BE000837	NM_001135865	LOC101929910	nuclear pore complex interacting protein pseudogene
215043_s_at	Homo sapiens	X83301	NM_006780	GUSBP3	glucuronidase, beta pseudogene 3
215090_x_at	Homo sapiens	AK021884	NR_036750	LOC440434	aminopeptidase puromycin sensitive pseudogene
215102_at	Homo sapiens	AK026768	NR_036680	DPY19L1P1	DPY19L1 pseudogene 1
215110_at	Homo sapiens	AF019382	NR_002724	MBL1P	BMS1 homolog, ribosome assembly protein (yeast) pseudogene
215123_at	Homo sapiens	AL049250	NM_001135865	LOC101929910	nuclear pore complex interacting protein pseudogene
215143_at	Homo sapiens	AL049437	NM_182634	DPY19L2P2	DPY19L2 pseudogene 2
215160_x_at	Homo sapiens	AL441988	NR_033907	LOC100289097	FSHD region gene 1 pseudogene
215174_at	Homo sapiens	AL021026	NR_002601	FMO6P	flavin containing monooxygenase 6 pseudogene
215192_at	Homo sapiens	D38500	NR_022007	PMS2P4	postmeiotic segregation increased 2 pseudogene 4
215202_at	Homo sapiens	AK025313	NR_024448	GUSBP11	glucuronidase, beta pseudogene 11
215207_x_at	Homo sapiens	BF695847	NM_138459	NUS1P3	nuclear undecaprenyl pyrophosphate synthase 1 homolog (S. cerevisiae) pseudogene 3
215211_at	Homo sapiens	AF054994	NR_003370	RRN3P1	RNA polymerase I transcription factor homolog (S. cerevisiae) pseudogene 1
215247_at	Homo sapiens	AI561253	NR_037627	LOC100288570	glycosylphosphatidylinositol anchor attachment protein 1 homolog (yeast) pseudogene
215288_at	Homo sapiens	AI769824	NR_002720	TRPC2	transient receptor potential cation channel, subfamily C, member 2, pseudogene
215318_at	Homo sapiens	AL049782	NR_051980	MINOS1P1	mitochondrial inner membrane organizing system 1 pseudogene 1
215345_x_at	Homo sapiens	AA310709		AK291611	T cell receptor gamma variable 7 (pseudogene)
215358_x_at	Homo sapiens	AK026980	NR_026777	ZNF37BP	zinc finger protein 37B, pseudogene
215395_x_at	Homo sapiens	U66061	NR_001296	PRSS3P2	protease, serine, 3 pseudogene 2
215410_at	Homo sapiens	AB017005	NM_001129851	PMS2P1	postmeiotic segregation increased 2 pseudogene
215412_x_at	Homo sapiens	AB017007		PMS2P8	postmeiotic segregation increased 2 pseudogene 8
215470_at	Homo sapiens	U21915	NM_001098729	GTF2H2B	general transcription factor IIH, polypeptide 2B (pseudogene)
215599_at	Homo sapiens	X83300	NR_027386	GUSBP3	glucuronidase, beta pseudogene 3
215603_x_at	Homo sapiens	AI344075	NM_001032364	GGT1	gamma-glutamyltransferase 1
215667_x_at	Homo sapiens	AI375694	NM_001129851	PMS2P5	postmeiotic segregation increased 2 pseudogene 5
215670_s_at	Homo sapiens	AK022844	NM_022050	SCAND2P	SCAN domain containing 2 pseudogene
215678_at	Homo sapiens	AB051440		LOC440792	proline dehydrogenase (oxidase) 1 pseudogene
215682_at	Homo sapiens	AB051440		LOC440792	proline dehydrogenase (oxidase) 1 pseudogene
215708_s_at	Homo sapiens	AL121975	NM_000947	PRIM2	primase, DNA, polypeptide 2 (58kDa) pseudogene
215709_at	Homo sapiens	AL121975	NM_000947	PRIM2	primase, DNA, polypeptide 2 (58kDa) pseudogene
215755_at	Homo sapiens	AK022006		RN7SKP150	RNA, 7SK small nuclear pseudogene 150
215770_at	Homo sapiens	AF065857	NR_045004	OR7E2P	olfactory receptor, family 7, subfamily E, member 2 pseudogene
215780_s_at	Homo sapiens	Z95126	NM_001122821	SETP4	SET pseudogene 4
215812_s_at	Homo sapiens	U41163	NM_001142805	SLC6A10P	solute carrier family 6 (neurotransmitter transporter), member 10, pseudogene
215816_at	Homo sapiens	L02326	NR_024448	GUSBP11	glucuronidase, beta pseudogene 11
215827_x_at	Homo sapiens	BE300056	NR_023386	CROCCP3	ciliary rootlet coiled-coil, rootletin pseudogene 3
215847_at	Homo sapiens	BC000975	NM_001024682	HERC2P3	hect domain and RLD 2 pseudogene 3
215920_s_at	Homo sapiens	AC002544	NM_001018059	PDXDC2P	nuclear pore complex interacting protein family, member A1
215946_x_at	Homo sapiens	AL022324	NM_001013618	IGLL3P	immunoglobulin lambda-like polypeptide 3, pseudogene
215966_x_at	Homo sapiens	AA292874	NR_026575	GK3P	glycerol kinase 3 pseudogene
215970_at	Homo sapiens	AL122093	NR_027247	LOC100130331	POTE ankyrin domain family, member F pseudogene
216063_at	Homo sapiens	N55205	NR_001589	HBBP1	hemoglobin, beta pseudogene 1
216072_at	Homo sapiens	AL050065		DSTNP1	destrin (actin depolymerizing factor) pseudogene 1
216084_at	Homo sapiens	AL080137	NM_001126494	FAM205B	transmembrane protein C9orf144B pseudogene
216089_at	Homo sapiens	BE877397		MCFD2P1	multiple coagulation factor deficiency 2 pseudogene 1
216098_s_at	Homo sapiens	U86813	NM_000872	HTR7P1	5-hydroxytryptamine (serotonin) receptor 7 pseudogene 1
216099_at	Homo sapiens	U86813	NR_002774	HTR7P1	5-hydroxytryptamine (serotonin) receptor 7 pseudogene 1
216111_x_at	Homo sapiens	U38979	NM_001003686	PMS2P3	postmeiotic segregation increased 2 pseudogene 3
216149_at	Homo sapiens	AL359623	NM_207323	LRRC37BP1	leucine rich repeat containing 37B pseudogene 1
216177_at	Homo sapiens	AW582267		RPL29P7	ribosomal protein L29 pseudogene 7
216196_at	Homo sapiens	X69637		HERC2P5	hect domain and RLD 2 pseudogene 5
216242_x_at	Homo sapiens	AW402635	NM_001015884	POLR2J	polymerase (RNA) II (DNA directed) polypeptide J, 13.3kDa
216276_s_at	Homo sapiens	X89657	NR_001569	ADAM3A	ADAM metallopeptidase domain 3A (pseudogene)
216313_at	Homo sapiens	AF152527	NR_001280	PCDHB17	protocadherin beta 17 pseudogene
216315_x_at	Homo sapiens	AL121873		UBE2V1P9	ubiquitin-conjugating enzyme E2 variant 1 pseudogene 9
216333_x_at	Homo sapiens	M25813	NM_007116	TNXA	tenascin XA (pseudogene)
216334_s_at	Homo sapiens	U22030		CYP2A7P1	cytochrome P450, family 2, subfamily A, polypeptide 7 pseudogene 1
216339_s_at	Homo sapiens	AF086641	NM_007116	TNXA	tenascin XA (pseudogene)
216340_s_at	Homo sapiens	U22044		CYP2A7P1	cytochrome P450, family 2, subfamily A, polypeptide 7 pseudogene 1
216342_x_at	Homo sapiens	AL121916		RPS4XP2	ribosomal protein S4X pseudogene 2
216348_at	Homo sapiens	AL049693		RPS17P5	ribosomal protein S17 pseudogene 5
216358_at	Homo sapiens	AL137010		SMARCE1P2	SWI/SNF related, matrix associated, actin dependent regulator of chromatin, subfamily e, member 1 pseudogene 2
216374_at	Homo sapiens	AC006986		TSPY13P	testis specific protein, Y-linked 13, pseudogene
216376_x_at	Homo sapiens	AC006371		KALP	Kallmann syndrome sequence pseudogene
216383_at	Homo sapiens	U52111		RPL18AP16	ribosomal protein L18a pseudogene 16
216385_at	Homo sapiens	AF229166		LOC220077	dedicator of cytokinesis 1 pseudogene
216386_at	Homo sapiens	AF229166		LOC220077	dedicator of cytokinesis 1 pseudogene
216387_x_at	Homo sapiens	AL353580		NPM1P22	nucleophosmin 1 (nucleolar phosphoprotein B23, numatrin) pseudogene 22
216400_at	Homo sapiens	M18917	NR_002188	GBAP1	glucosidase, beta, acid pseudogene 1
216403_at	Homo sapiens	AL163533		SP3P	Sp3 transcription factor pseudogene
216410_at	Homo sapiens	AL137181		CNN3P1	calponin 3, acidic pseudogene 1
216413_at	Homo sapiens	AL139112		CYCSP44	cytochrome c, somatic pseudogene 44
216414_at	Homo sapiens	AL136094		HMGB3P19	high mobility group box 3 pseudogene 19
216418_at	Homo sapiens	AL133173		ABCD1P2	ATP-binding cassette, sub-family D (ALD), member 1, pseudogene 2
216420_at	Homo sapiens	AL359954		TARDBPP1	TAR DNA binding protein pseudogene 1
216421_at	Homo sapiens	AL121886		RPL27AP	ribosomal protein L27a pseudogene
216422_at	Homo sapiens	AL136460		PA2G4P2	proliferation-associated 2G4 pseudogene 2
216426_at	Homo sapiens	AL136318		TCEB1P3	transcription elongation factor B (SIII), polypeptide 1 pseudogene 3
216469_at	Homo sapiens	AL163202	NR_024380	LOC102725136	zinc finger protein 91 pseudogene
216474_x_at	Homo sapiens	AF206667	NM_003294	TPSAB1	tryptase beta 2 (gene/pseudogene)
216475_at	Homo sapiens	AL133269		TUBB4BP7	tubulin, beta 4B class IVb pseudogene 7
216476_at	Homo sapiens	AL353580		OR7E111P	olfactory receptor, family 7, subfamily E, member 111 pseudogene
216477_at	Homo sapiens	AL157837		RPL23AP22	ribosomal protein L23a pseudogene 22
216479_at	Homo sapiens	AL356414	NM_000982	RPL21	ribosomal protein L21 pseudogene 28
216490_x_at	Homo sapiens	AL133267		RPLP2P1	ribosomal protein, large P2, pseudogene 1
216508_x_at	Homo sapiens	AC007277		HMGB1P4	high mobility group box 1 pseudogene 4
216525_x_at	Homo sapiens	D38437	NM_001003686	PMS2P3	postmeiotic segregation increased 2 pseudogene 3
216536_at	Homo sapiens	AC006271		OR7E19P	olfactory receptor, family 7, subfamily E, member 19 pseudogene
216544_at	Homo sapiens	AC007320	NR_002193	RBMY2FP	RNA binding motif protein, Y-linked, family 1, member A1 pseudogene
216545_at	Homo sapiens	AL049710		GOT2P1	glutamic-oxaloacetic transaminase 2 pseudogene 1
216548_x_at	Homo sapiens	AL049709	NR_002165	HMGB3P1	high mobility group box 3 pseudogene 1
216556_x_at	Homo sapiens	AL135926		SUMO1P2	SUMO1 pseudogene 2
216559_x_at	Homo sapiens	AL050348		HNRNPA1P3	heterogeneous nuclear ribonucleoprotein A1 pseudogene 3
216561_x_at	Homo sapiens	AF032454		SOX5P	SRY (sex determining region Y)-box 5 pseudogene
216562_at	Homo sapiens	AL121777		SRMP1	spermidine synthase pseudogene 1
216569_at	Homo sapiens	U72237		FABP3P2	fatty acid binding protein 3, pseudogene 2
216575_at	Homo sapiens	AL035604		HMGB1P17	high mobility group box 1 pseudogene 17
216577_at	Homo sapiens	AL049690		RPS11P1	ribosomal protein S11 pseudogene 1
216578_at	Homo sapiens	AF009660		TRBV5-2	T cell receptor beta variable 5-2 (pseudogene)
216580_at	Homo sapiens	AL049545		RPL7P27	ribosomal protein L7 pseudogene 27
216581_at	Homo sapiens	AL022068		KRT18P38	keratin 18 pseudogene 38
216583_x_at	Homo sapiens	AC004079		NHP2P2	NHP2 ribonucleoprotein pseudogene 2
216585_at	Homo sapiens	AL031777		HIST1H2APS4	histone cluster 1, H2a, pseudogene 4
216588_at	Homo sapiens	AL031577		RPL7P25	ribosomal protein L7 pseudogene 25
216601_at	Homo sapiens	AF047485	NR_002773	AOC4P	amine oxidase, copper containing 4, pseudogene
216631_s_at	Homo sapiens	X01634		HLA-DPA2	major histocompatibility complex, class II, DP alpha 2 (pseudogene)
216659_at	Homo sapiens	J00146	NR_033423	LOC1720	dihydrofolate reductase pseudogene
216667_at	Homo sapiens	X55989	NR_033909	ECRP	ribonuclease, RNase A family, 2 (liver, eosinophil-derived neurotoxin) pseudogene
216668_at	Homo sapiens	U63542		PABPC1P1	poly(A) binding protein, cytoplasmic 1 pseudogene 1
216686_at	Homo sapiens	AL137717	NR_015424	ANKRD36BP2	ankyrin repeat domain 36B pseudogene 2
216698_x_at	Homo sapiens	AF065854	NR_044999	OR7E12P	olfactory receptor, family 7, subfamily E, member 12 pseudogene
216715_at	Homo sapiens	AL080315		EEF1DP5	eukaryotic translation elongation factor 1 delta pseudogene 5
216722_at	Homo sapiens	AF164963	NR_001559	VENTXP1	VENT homeobox pseudogene 1
216726_at	Homo sapiens	AF164963	NR_001559	VENTXP1	VENT homeobox pseudogene 1
216814_at	Homo sapiens	AL353587		ACTR3P2	ACTR3 pseudogene 2
216819_at	Homo sapiens	AL359553		HSD3BP1	hydroxy-delta-5-steroid dehydrogenase, 3 beta, pseudogene 1
216820_at	Homo sapiens	AL390857		HNRNPA1P31	heterogeneous nuclear ribonucleoprotein A1 pseudogene 31
216821_at	Homo sapiens	AL137067		KRT8P11	keratin 8 pseudogene 11
216822_x_at	Homo sapiens	AL359763		CYCSP33	cytochrome c, somatic pseudogene 33
216824_at	Homo sapiens	AL157375		ARF1P1	ADP-ribosylation factor 1 pseudogene 1
216826_at	Homo sapiens	AL356954		ELL2P3	elongation factor, RNA polymerase II, 2 pseudogene 3
216828_at	Homo sapiens	AL441988	NR_045115	MLLT10P1	myeloid/lymphoid or mixed-lineage leukemia (trithorax homolog, Drosophila); translocated to, 10 pseudogene 1
216830_at	Homo sapiens	AC004460	NM_004667	HERC2P10	hect domain and RLD 2 pseudogene 10
216842_x_at	Homo sapiens	U38460		RBMY2TP	RNA binding motif protein, Y-linked, family 2, member T pseudogene
216843_x_at	Homo sapiens	U38964	NM_005394	PMS2P1	postmeiotic segregation increased 2 pseudogene 1
216857_at	Homo sapiens	L48728	NM_016584	TCRBV10S1P	interleukin 23, alpha subunit p19
216902_s_at	Homo sapiens	AF001549	NM_018427	RRN3P1	RNA polymerase I transcription factor homolog (S. cerevisiae) pseudogene 1
216908_x_at	Homo sapiens	AF001549	NR_003370	RRN3P1	RNA polymerase I transcription factor homolog (S. cerevisiae) pseudogene 1
216950_s_at	Homo sapiens	X14355	NM_000566	FCGR1A	Fc fragment of IgG, high affinity Ia, receptor (CD64)
216998_s_at	Homo sapiens	AJ132821	NM_001040073	ADAM5	ADAM metallopeptidase domain 5, pseudogene
217000_at	Homo sapiens	AL034348		KRT18P50	keratin 18 pseudogene 50
217003_s_at	Homo sapiens	AJ132823	NM_001040073	ADAM5	ADAM metallopeptidase domain 5, pseudogene
217013_at	Homo sapiens	AC004522	NR_036679	AZGP1P1	alpha-2-glycoprotein 1, zinc-binding pseudogene 1
217014_s_at	Homo sapiens	AC004522	NM_001185	AZGP1	alpha-2-glycoprotein 1, zinc-binding pseudogene 1
217015_at	Homo sapiens	AL390237		RBBP4P4	retinoblastoma binding protein 4 pseudogene 4
217019_at	Homo sapiens	AL137162		RPS4XP3	ribosomal protein S4X pseudogene 3
217023_x_at	Homo sapiens	AF099143	NM_003294	TPSAB1	tryptase beta 2 (gene/pseudogene)
217024_x_at	Homo sapiens	AC004832		SIRPAP1	signal-regulatory protein alpha pseudogene 1
217038_at	Homo sapiens	AL035067		HMGB1P12	high mobility group box 1 pseudogene 12
217039_x_at	Homo sapiens	AB016195	NR_046211	ELK2AP	ELK2A, member of ETS oncogene family, pseudogene
217048_at	Homo sapiens	Y09846		SHC1P1	SHC (Src homology 2 domain containing) transforming protein 1 pseudogene 1
217092_x_at	Homo sapiens	AL031589		RPL7P52	ribosomal protein L7 pseudogene 52
217107_at	Homo sapiens	AL035603		RPS4XP9	ribosomal protein S4X pseudogene 9
217115_at	Homo sapiens	AL031686	NR_026640	MKRN7P	makorin ring finger protein 7, pseudogene
217123_x_at	Homo sapiens	S64288	NM_031887	PMCHL1	pro-melanin-concentrating hormone-like 1, pseudogene
217125_at	Homo sapiens	X04802		UBBP2	ubiquitin B pseudogene 2
217129_at	Homo sapiens	AL031320		TUBB8P2	tubulin beta 8 class VIII pseudogene 2
217131_at	Homo sapiens	AL022151		RPS29P28	ribosomal protein S29 pseudogene 28
217135_x_at	Homo sapiens	AL031594		COX6B1P3	cytochrome c oxidase subunit VIb polypeptide 1 (ubiquitous) pseudogene 3
217144_at	Homo sapiens	X04801		UBBP1	ubiquitin B pseudogene 1
217156_at	Homo sapiens	U04628		HADHAP1	hydroxyacyl-CoA dehydrogenase/3-ketoacyl-CoA thiolase/enoyl-CoA hydratase (trifunctional protein), alpha subunit pseudogene 1
217158_at	Homo sapiens	X97875	NR_024496	PTGER4P2-CDK2AP2P2	PTGER4P2-CDK2AP2P2 readthrough transcribed pseudogene
217166_at	Homo sapiens	J04798		PTMAP1	prothymosin, alpha pseudogene 1 (gene sequence 26)
217185_s_at	Homo sapiens	Z95118	NM_003904	ZNF259P1	zinc finger protein 259 pseudogene 1
217186_at	Homo sapiens	Z95118		ZNF259P1	zinc finger protein 259 pseudogene 1
217191_x_at	Homo sapiens	AF042163		COX6CP1	cytochrome c oxidase subunit VIc pseudogene 1
217195_at	Homo sapiens	L42230		GCNT1P1	glucosaminyl (N-acetyl) transferase 1, core 2 pseudogene 1
217203_at	Homo sapiens	U08626		GLULP4	glutamate-ammonia ligase (glutamine synthetase) pseudogene 4
217206_at	Homo sapiens	D00267		CYCSP19	cytochrome c, somatic pseudogene 19
217211_at	Homo sapiens	D50604		ACTBP9	actin, beta pseudogene 9
217224_at	Homo sapiens	U53583		OR1E3	olfactory receptor, family 1, subfamily E, member 3 (gene/pseudogene)
217237_at	Homo sapiens	Y10615		ADAM3B	ADAM metallopeptidase domain 3B (pseudogene)
217244_at	Homo sapiens	AL021327		DNAJA1P4	DnaJ (Hsp40) homolog, subfamily A, member 1 pseudogene 4
217249_x_at	Homo sapiens	AC004544		COX7A2P2	cytochrome c oxidase subunit VIIa polypeptide 2 (liver) pseudogene 2
217277_at	Homo sapiens	AL008721		IGLVIVOR22-1	immunoglobulin lambda variable (IV)/OR22-1 (pseudogene)
217314_at	Homo sapiens	AC002544		CDC37P1	cell division cycle 37 pseudogene 1
217317_s_at	Homo sapiens	AB002391	NM_199045	HERC2P2	hect domain and RLD 2 pseudogene 2
217323_at	Homo sapiens	AF005487	NR_001298	HLA-DRB6	major histocompatibility complex, class II, DR beta 6 (pseudogene)
217327_at	Homo sapiens	AC005756		TCEB1P28	transcription elongation factor B (SIII), polypeptide 1 pseudogene 28
217329_x_at	Homo sapiens	AF042164		COX7BP1	cytochrome c oxidase subunit VIIb pseudogene 1
217332_at	Homo sapiens	AL133018	NR_027466	CTAGE11P	CTAGE family, member 11, pseudogene
217333_at	Homo sapiens	AL031903		KRT18P44	keratin 18 pseudogene 44
217336_at	Homo sapiens	AL118510		RPS10P2	ribosomal protein S10 pseudogene 2
217338_at	Homo sapiens	AB041269	NR_036685	KRT19P2	keratin 19 pseudogene 2
217344_at	Homo sapiens	AL022163		FDPSP5	farnesyl diphosphate synthase pseudogene 5
217346_at	Homo sapiens	AL021395		PPIAP21	peptidylprolyl isomerase A (cyclophilin A) pseudogene 21
217347_at	Homo sapiens	Z82202		RPL35P8	ribosomal protein L35 pseudogene 8
217350_at	Homo sapiens	AB041269	NR_030171	KRT19P2	keratin 19 pseudogene 2
217351_at	Homo sapiens	AL024458		KRT8P17	keratin 8 pseudogene 17
217353_at	Homo sapiens	AL022097		HNRNPA1P37	heterogeneous nuclear ribonucleoprotein A1 pseudogene 37
217361_at	Homo sapiens	X73110		PRKAR1AP	protein kinase, cAMP-dependent, regulatory, type I, alpha pseudogene
217362_x_at	Homo sapiens	AF005487	NR_001298	HLA-DRB6	major histocompatibility complex, class II, DR beta 6 (pseudogene)
217363_x_at	Homo sapiens	AL031313		RPL22P22	ribosomal protein L22 pseudogene 22
217368_at	Homo sapiens	X69909		ATP5G2P1	ATP synthase, H+ transporting, mitochondrial Fo complex, subunit C2 (subunit 9) pseudogene 1
217376_at	Homo sapiens	AL109809	NR_037142	LOC100289473	cytoskeleton associated protein 2-like pseudogene
217382_at	Homo sapiens	U85978		CLIC1P1	chloride intracellular channel 1 pseudogene 1
217386_at	Homo sapiens	AL109953		MRPS11P1	mitochondrial ribosomal protein S11 pseudogene 1
217399_s_at	Homo sapiens	AF032887	NM_001455	FOXO3	forkhead box O3B pseudogene
217400_at	Homo sapiens	AL034410		PCNAP3	proliferating cell nuclear antigen pseudogene 3
217402_at	Homo sapiens	AL031732		TBCAP2	tubulin folding cofactor A pseudogene 2
217436_x_at	Homo sapiens	M80469	NR_024240	HLA-J	major histocompatibility complex, class I, J (pseudogene)
217454_at	Homo sapiens	AL034450		HMGB3P30	high mobility group box 3 pseudogene 30
217461_x_at	Homo sapiens	M90355		BTF3P12	basic transcription factor 3 pseudogene 12
217467_at	Homo sapiens	M90356		BTF3P13	basic transcription factor 3 pseudogene 13
217480_x_at	Homo sapiens	M20812		IGKV1OR-1	immunoglobulin kappa variable 1/OR-1 (pseudogene)
217485_x_at	Homo sapiens	D38435	NM_005394	PMS2P1	postmeiotic segregation increased 2 pseudogene 1
217488_x_at	Homo sapiens	D38437	NM_001003686	PMS2P3	postmeiotic segregation increased 2 pseudogene 3
217492_s_at	Homo sapiens	AF023139	NM_000314	PTENP1	phosphatase and tensin homolog pseudogene 1 (functional)
217499_x_at	Homo sapiens	AW874308	NR_002163	OR7E37P	olfactory receptor, family 7, subfamily E, member 37 pseudogene
217520_x_at	Homo sapiens	BG396614	NR_037599	PDCD6IPP2	PDCD6IP pseudogene 2
217551_at	Homo sapiens	AA719797	NR_045002	OR7E14P	olfactory receptor, family 7, subfamily E, member 14 pseudogene
217588_at	Homo sapiens	AW971983	NM_001282309	CATSPER2P1	cation channel, sperm associated 2 pseudogene 1
217609_at	Homo sapiens	BG420747	NM_001135217	RPL13P5	ribosomal protein L13 pseudogene 5
217667_at	Homo sapiens	AV761014	NR_026952	SEC14L1P1	SEC14-like 1 pseudogene 1
217692_at	Homo sapiens	AW371924	NR_049723	MAGOH2	mago-nashi homolog 2 (pseudogene)
217693_x_at	Homo sapiens	AW469555	NR_049723	MAGOH2	mago-nashi homolog 2 (pseudogene)
217753_s_at	Homo sapiens	NM_001029	NM_001029	RPS26P11	40S ribosomal protein S26-like
218296_x_at	Homo sapiens	NM_018116	NM_001256532	MSTO2P	misato family member 2, pseudogene
218624_s_at	Homo sapiens	NM_023939	NM_023939	CENPBD1P1	CENPBD1 pseudogene 1
218994_s_at	Homo sapiens	NM_022906	NM_022906	STAG3L4	stromal antigen 3-like 4 (pseudogene)
219043_s_at	Homo sapiens	NM_024065	NM_024065	PDCL3P4	phosducin-like 3 pseudogene 4
219139_s_at	Homo sapiens	AF119868	NR_023386	CROCCP3	ciliary rootlet coiled-coil, rootletin pseudogene 3
219173_at	Homo sapiens	NM_024957	NM_001080847	MYO15B	myosin XVB pseudogene
219442_at	Homo sapiens	NM_024048	NM_024048	CLUHP3	clustered mitochondria (cluA/CLU1) homolog pseudogene 3
219477_s_at	Homo sapiens	NM_018676	NM_018676	MRPS31P5	mitochondrial ribosomal protein S31 pseudogene 5
219627_at	Homo sapiens	NM_024910	NM_024910	ZNF767P	zinc finger family member 767, pseudogene
219876_s_at	Homo sapiens	NM_017600	NM_017600	GOLGA2P5	golgin A2 pseudogene 5
220098_at	Homo sapiens	NM_017558	NM_001198542	LOC101930373	HYDIN2, axonemal central pair apparatus protein (pseudogene)
220157_x_at	Homo sapiens	NM_015899	NM_015899	PLEKHA8P1	pleckstrin homology domain containing, family A member 8 pseudogene 1
220159_at	Homo sapiens	NM_024903	NM_024903	ABCA11P	ATP-binding cassette, sub-family A (ABC1), member 11, pseudogene
220209_at	Homo sapiens	NM_021093	NM_021093	PYY2	peptide YY, 2 (pseudogene)
220219_s_at	Homo sapiens	NM_018001	NM_001006607	LRRC37A4P	leucine rich repeat containing 37A
220220_at	Homo sapiens	NM_018001	NM_001006607	LRRC37A4P	leucine rich repeat containing 37, member A4, pseudogene
220388_at	Homo sapiens	NM_024777	NR_001442	FER1L4	fer-1-like family member 4, pseudogene (functional)
220436_at	Homo sapiens	NM_024879	NM_001012280	CNTNAP3P2	contactin associated protein-like 3 pseudogene 2
220506_at	Homo sapiens	NM_004129	NM_004129	GUCY1B2	guanylate cyclase 1, soluble, beta 2 (pseudogene)
220510_at	Homo sapiens	NM_020407	NM_001256395	RHBG	Rh family, B glycoprotein (gene/pseudogene)
220534_at	Homo sapiens	NM_024114	NM_001105522	TRIM49D2P	tripartite motif-containing protein 49D1-like
220577_at	Homo sapiens	NM_025006	NR_003945	GVINP1	GTPase, very large interferon inducible pseudogene 1
220602_s_at	Homo sapiens	NM_025084	NM_025084	GOLGA2P7	golgin A2 pseudogene 7
220609_at	Homo sapiens	NM_024651	NR_026921	LOC202181	SUMO-interacting motifs containing 1 pseudogene
220664_at	Homo sapiens	NM_006518	NR_003062	SPRR2C	small proline-rich protein 2C (pseudogene)
220810_at	Homo sapiens	NM_004921	NM_004921	CLCA3P	chloride channel accessory 3, pseudogene
221093_at	Homo sapiens	NM_012107	NR_002730	BRD7P3	bromodomain containing 7 pseudogene 3
221194_s_at	Homo sapiens	NM_016125	NM_016125	TBC1D3P1-DHX40P1	TBC1D3P1-DHX40P1 readthrough transcribed pseudogene
221206_at	Homo sapiens	NM_024521	NM_000535	PMS2	PMS2 C-terminal like pseudogene
221338_at	Homo sapiens	NM_024123	NM_001003721	LY6G6E	lymphocyte antigen 6 complex, locus G6E (pseudogene)
221382_at	Homo sapiens	NM_012348		OR2N1P	olfactory receptor, family 2, subfamily N, member 1 pseudogene
221385_s_at	Homo sapiens	NM_005305	NM_005304	GPR42	G protein-coupled receptor 42 (gene/pseudogene)
221393_at	Homo sapiens	NM_014627	NR_028511	TAAR3	trace amine associated receptor 3 (gene/pseudogene)
221491_x_at	Homo sapiens	AA807056	NM_001243961	LOC100996809	major histocompatibility complex, class II, DQ beta 1
221501_x_at	Homo sapiens	AF229069	NM_001277323	PKD1P1	polycystin-1-like
221540_x_at	Homo sapiens	AF078847	NM_001042490	GTF2H2	general transcription factor IIH, polypeptide 2B (pseudogene)
221634_at	Homo sapiens	BC000596	NM_023939	CENPBD1P1	CENPBD1 pseudogene 1
221714_s_at	Homo sapiens	BC006441	NR_003370	RRN3P1	RNA polymerase I transcription factor homolog (S. cerevisiae) pseudogene 1
221804_s_at	Homo sapiens	BE565675	NM_018472	FAM45A	family with sequence similarity 45, member A pseudogene
221850_x_at	Homo sapiens	AI826075	NM_001077665	AGAP4	ankyrin repeat and GTPase domain Arf GTPase activating protein 11
221971_x_at	Homo sapiens	BE672818	NM_001040053	AGAP10	ArfGAP with GTPase domain, ankyrin repeat and PH domain 10
222021_x_at	Homo sapiens	AI348006	NR_003264	SDHAP1	succinate dehydrogenase complex, subunit A, flavoprotein pseudogene 1
222031_at	Homo sapiens	AW452796	NR_034031	LOC389906	zinc finger protein 839 pseudogene
222048_at	Homo sapiens	AA536000	NR_033733	CRYBB2P1	crystallin, beta B2 pseudogene 1
222054_at	Homo sapiens	BF511556	NR_003929	PPIEL	peptidylprolyl isomerase E-like pseudogene
222055_at	Homo sapiens	AA723370	NM_016044	FAHD2CP	fumarylacetoacetate hydrolase domain containing 2A
222060_at	Homo sapiens	AI357616		KRT8P12	keratin 8 pseudogene 12
222149_x_at	Homo sapiens	AL137398	NM_001012420	GOLGA8CP	golgin A8 family, member C, pseudogene
222177_s_at	Homo sapiens	AF244812	NM_022050	SCAND2P	SCAN domain containing 2 pseudogene
222196_at	Homo sapiens	AK000470	NR_034031	LOC389906	zinc finger protein 839 pseudogene
222208_s_at	Homo sapiens	W07700	NM_032734	POLR2J4	polymerase (RNA) II (DNA directed) polypeptide J4, pseudogene
222211_x_at	Homo sapiens	AF244812	NM_022050	SCAND2P	SCAN domain containing 2 pseudogene
222225_at	Homo sapiens	AC004908	NR_003572	RPL23AP53	ribosomal protein L23a pseudogene 53
222226_at	Homo sapiens	X13895	NR_026576	SAA3P	serum amyloid A3 pseudogene
222229_x_at	Homo sapiens	AL121871		RPL26P37	ribosomal protein L26 pseudogene 37
222245_s_at	Homo sapiens	AF218012	NR_001442	FER1L4	fer-1-like family member 4, pseudogene (functional)
222253_s_at	Homo sapiens	AL117484	NM_014549	POM121L9P	POM121 transmembrane nucleoporin-like 9, pseudogene
222254_at	Homo sapiens	AL034429		COX6CP2	cytochrome c oxidase subunit VIc pseudogene 2
222274_at	Homo sapiens	AW975050	NM_152509	ZDHHC8P1	zinc finger, DHHC-type containing 8 pseudogene 1
222290_at	Homo sapiens	AA731709	NR_002157	OR2A20P	olfactory receptor, family 2, subfamily A, member 20 pseudogene
222297_x_at	Homo sapiens	AV738806		RPL18P10	ribosomal protein L18 pseudogene 10
222304_x_at	Homo sapiens	AW514038	NR_120437	OR7E47P	olfactory receptor, family 7, subfamily E, member 47 pseudogene
222323_at	Homo sapiens	AI742810		CRYGEP	crystallin, gamma E, pseudogene
222327_x_at	Homo sapiens	AA459867	NR_002171	OR7E156P	olfactory receptor, family 7, subfamily E, member 156 pseudogene
222349_x_at	Homo sapiens	AW303476	NR_002818	RNF126P1	ring finger protein 126 pseudogene 1
222361_at	Homo sapiens	AI433261	NR_027156	TUBBP5	tubulin, beta pseudogene 5
222367_at	Homo sapiens	AI921841	NR_003521	WHAMMP2	WAS protein homolog associated with actin, golgi membranes and microtubules pseudogene 2
222669_s_at	Homo sapiens	AK001779	NM_016038	SBDSP1	Shwachman-Bodian-Diamond syndrome pseudogene 1
222694_at	Homo sapiens	AI015612	NM_023939	CENPBD1P1	CENPBD1 pseudogene 1
222801_s_at	Homo sapiens	BF056088	NM_022906	STAG3L4	stromal antigen 3-like 4 (pseudogene)
222955_s_at	Homo sapiens	AF168713	NM_018472	FAM45A	family with sequence similarity 45, member A pseudogene
223326_s_at	Homo sapiens	AI928799	NM_025084	LOC80154	golgin A2 pseudogene
223327_x_at	Homo sapiens	AF316855	NM_025084	LOC80154	golgin A2 pseudogene
223443_s_at	Homo sapiens	BC003669	NM_153032	AMZ2P1	archaelysin family metallopeptidase 2 pseudogene 1
223628_at	Homo sapiens	AL136879	NM_032262	TMEM191A	transmembrane protein 191A (pseudogene)
223645_s_at	Homo sapiens	BF062193	NM_001005852	TXLNGY	taxilin gamma pseudogene, Y-linked
223646_s_at	Homo sapiens	AF332225	NM_001005852	TXLNGY	taxilin gamma pseudogene, Y-linked
223724_s_at	Homo sapiens	BC002581	NM_001002840	STAG3L1	stromal antigen 3-like 1 (pseudogene)
223758_s_at	Homo sapiens	BC005345	NM_001098728	GTF2H2	general transcription factor IIH, polypeptide 2B (pseudogene)
223768_at	Homo sapiens	BC004343	NM_001080845	SSR4P1	signal sequence receptor, delta pseudogene 1
223783_s_at	Homo sapiens	AW873332	NR_024120	DBIL5P	diazepam binding inhibitor-like 5, pseudogene
223796_at	Homo sapiens	AF333769	NM_001012280	CNTNAP3	contactin associated protein-like 3
223945_x_at	Homo sapiens	AF274938	NM_001039754	RP9P	retinitis pigmentosa 9 pseudogene
223971_at	Homo sapiens	AF327904	NR_002157	OR2A20P	olfactory receptor, family 2, subfamily A, member 20 pseudogene
224058_s_at	Homo sapiens	AF165514	NM_001031744	HSD17B7P2	hydroxysteroid (17-beta) dehydrogenase 7 pseudogene 2
224070_at	Homo sapiens	AB037902	NR_026743	AKR1C6P	aldo-keto reductase family 1, member C6, pseudogene
224245_at	Homo sapiens	AF149724	NR_002226	INGX	inhibitor of growth family, X-linked, pseudogene
224258_at	Homo sapiens	AF229803	NR_036635	DBIL5P2	diazepam binding inhibitor-like 5 pseudogene 2
224271_x_at	Homo sapiens	AF334945	NR_033742	FRMD8P1	FERM domain containing 8 pseudogene 1
224272_at	Homo sapiens	AF334184	NM_032032	RACGAP1P	Rac GTPase activating protein 1 pseudogene
224278_at	Homo sapiens	AL136789	NM_032248	CYP4F30P	cytochrome P450, family 4, subfamily F, polypeptide 30, pseudogene
224289_s_at	Homo sapiens	AF336874	NM_032030	VN1R10P	vomeronasal 1 receptor 10 pseudogene
224290_at	Homo sapiens	AF336873		VN1R3	vomeronasal 1 receptor 3 (gene/pseudogene)
224342_x_at	Homo sapiens	L14452	NM_080926	BMS1P20	BMS1 pseudogene 20
224418_x_at	Homo sapiens	AY008407	NM_031887	PMCHL1	pro-melanin-concentrating hormone-like 1, pseudogene
224419_x_at	Homo sapiens	AY008409	NM_031887	PMCHL1	pro-melanin-concentrating hormone-like 1, pseudogene
224421_x_at	Homo sapiens	AY008411	NM_031887	PMCHL1	pro-melanin-concentrating hormone-like 1, pseudogene
224422_x_at	Homo sapiens	AY008412	NM_031888	PMCHL2	pro-melanin-concentrating hormone-like 2, pseudogene
224423_x_at	Homo sapiens	AY008413	NM_031888	PMCHL2	pro-melanin-concentrating hormone-like 2, pseudogene
224424_x_at	Homo sapiens	AY026350	NM_001032412	ACTR3BP2	ACTR3B pseudogene 2
224425_x_at	Homo sapiens	AY026351	NM_001032412	ACTR3BP2	ACTR3B pseudogene 2
224426_s_at	Homo sapiens	AY026352	NM_001032412	ACTR3BP2	ACTR3B pseudogene 2
224517_at	Homo sapiens	BC006435	NM_032734	POLR2J4	polymerase (RNA) II (DNA directed) polypeptide J4, pseudogene
224623_at	Homo sapiens	BE614567	NM_032361	LOC728554	THO complex 3 pseudogene
224650_at	Homo sapiens	AL117612	NM_052886	MAL2	mal, T-cell differentiation protein 2 (gene/pseudogene)
225035_x_at	Homo sapiens	BG258971	NM_182905	LOC100288778 /// LOC101930154 /// LOC102723897 /// MIR6859-1 /// MIR6859-2 /// WASH1 /// WASH2P /// WASH3P /// WASH7P	WAS protein family homolog 1 pseudogene
225351_at	Homo sapiens	AI697488	NM_018472	FAM45A	family with sequence similarity 45, member A pseudogene
225391_at	Homo sapiens	AL562398	NM_138699	LOC93622	Morf4 family associated protein 1-like 1 pseudogene
225907_at	Homo sapiens	AA679045	NM_001080852	LOC728743	zinc finger protein pseudogene
225909_at	Homo sapiens	BF940308	NM_001080852	LOC728743	zinc finger protein pseudogene
225995_x_at	Homo sapiens	BG178695	NM_182905	WASH2P	WAS protein family homolog 2 pseudogene
226332_at	Homo sapiens	AI569932	NM_001040057	FAM133DP	family with sequence similarity 133, member A pseudogene
226340_x_at	Homo sapiens	AI628311	NM_182905	WASH7P	WAS protein family homolog 1 pseudogene
226558_at	Homo sapiens	BE856637	NM_001033515	TEKT4P2	ankyrin repeat domain 57 pseudogene
226693_at	Homo sapiens	AW172779	NM_001013714	SDHAP1	succinate dehydrogenase complex, subunit A, flavoprotein pseudogene 1
226802_s_at	Homo sapiens	W87523	NM_080926	BMS1P20	BMS1 pseudogene 20
226809_at	Homo sapiens	AW188087	NR_046258	FAR2P2	fatty acyl CoA reductase 2 pseudogene 2
226877_at	Homo sapiens	AL117606	NR_003111	RPL32P3	ribosomal protein L32 pseudogene 3
226903_s_at	Homo sapiens	AI820043	NM_001142805	SLC6A10P	solute carrier family 6 (neurotransmitter transporter), member 10, pseudogene
226904_at	Homo sapiens	AI820043	NM_001142805	SLC6A10P	solute carrier family 6 (neurotransmitter transporter), member 10, pseudogene
226947_at	Homo sapiens	AW001628	NM_206908	GUSBP1	glucuronidase, beta pseudogene 1
227035_x_at	Homo sapiens	BE670798	NM_001039754	RP9P	retinitis pigmentosa 9 pseudogene
227106_at	Homo sapiens	AW139191	NM_001013700	TMEM198B	transmembrane protein 198B, pseudogene
227234_at	Homo sapiens	AW274874	NR_103741	IPO5P1	importin 5 pseudogene 1
227301_at	Homo sapiens	BE644816	NR_003110	CCT6P1	chaperonin containing TCP1, subunit 6 (zeta) pseudogene 1
227330_x_at	Homo sapiens	AA811509	NM_001033515	TEKT4P2	tektin 4 pseudogene
227640_s_at	Homo sapiens	AI492167	NM_001039754	RP9P	retinitis pigmentosa 9 pseudogene
227715_at	Homo sapiens	AL562298	NM_001033515	TEKT4P2	tektin 4 pseudogene
227743_at	Homo sapiens	AI671062	NM_001080847	MYO15B	myosin XVB pseudogene
227868_at	Homo sapiens	AI928764	NR_015421	LOC154761	family with sequence similarity 115, member C pseudogene
227992_s_at	Homo sapiens	AA725913	NM_207324	SPACA6P	sperm acrosome associated 6, pseudogene
228023_x_at	Homo sapiens	AV699389	NM_017619	ACTG1P4	actin, gamma 1 pseudogene 4
228055_at	Homo sapiens	AI763426	NR_002798	NAPSB	napsin B aspartic peptidase, pseudogene
228056_s_at	Homo sapiens	AI763426	NR_002798	NAPSB	napsin B aspartic peptidase, pseudogene
228147_at	Homo sapiens	AI831470	NR_024271	SEPT7P2	septin 7 pseudogene 2
228158_at	Homo sapiens	AI623211	NR_027238	LOC100996732	uncharacterized LOC100996732
228198_s_at	Homo sapiens	AI271418	NR_003698	FAHD2CP	fumarylacetoacetate hydrolase domain containing 2C, pseudogene
228199_at	Homo sapiens	AI271418	NR_003698	FAHD2CP	fumarylacetoacetate hydrolase domain containing 2C, pseudogene
228200_at	Homo sapiens	BF110363	NR_023392	ZNF252P	zinc finger protein 252, pseudogene
228247_at	Homo sapiens	H43637	NR_027436	LOC283788	FSHD region gene 1 pseudogene
228376_at	Homo sapiens	AI972498	NR_003191	GGTA1P	glycoprotein, alpha-galactosyltransferase 1 pseudogene
228379_at	Homo sapiens	AW071847	NM_005796	NUTF2P4	nuclear transport factor 2 pseudogene 4
228593_at	Homo sapiens	AI271425	NR_026850	MTMR9LP	myotubularin related protein 9-like, pseudogene
228779_at	Homo sapiens	AA524743	NR_026899	LOC146880	Rho GTPase activating protein 27 pseudogene
228786_at	Homo sapiens	AA909523	NR_003930	PTCHD3P1	patched domain containing 3 pseudogene 1
228925_at	Homo sapiens	AW195586		ADAM1A	ADAM metallopeptidase domain 1A, pseudogene
229007_at	Homo sapiens	N50864	NR_027436	LOC283788	FSHD region gene 1 pseudogene
229095_s_at	Homo sapiens	AI797263	NR_027142	LIMS3-LOC440895	glycosylphosphatidylinositol anchor attachment protein 1 homolog (yeast) pseudogene
229096_at	Homo sapiens	AI797263	NR_027142	LIMS3-LOC440895	glycosylphosphatidylinositol anchor attachment protein 1 homolog (yeast) pseudogene
229187_at	Homo sapiens	AI026708	NR_027436	LOC283788	FSHD region gene 1 pseudogene
229283_at	Homo sapiens	AA960804	NR_003713	LOC728613	programmed cell death 6 pseudogene
229566_at	Homo sapiens	AA149250	NR_030732	WFDC21P	WAP four-disulfide core domain 21, pseudogene
229604_at	Homo sapiens	AW205659	NR_002174	CMAHP	cytidine monophospho-N-acetylneuraminic acid hydroxylase, pseudogene
229747_x_at	Homo sapiens	AW009671	NR_026899	LOC146880	Rho GTPase activating protein 27 pseudogene
229748_x_at	Homo sapiens	AI380156	NM_001033515	TEKT4P2	tektin 4 pseudogene
229821_at	Homo sapiens	AI378500	NM_018001	LRRC37A4P	leucine rich repeat containing 37, member A4, pseudogene
230077_at	Homo sapiens	W90764	NM_001294332	SDHAP2	succinate dehydrogenase complex, subunit A, flavoprotein (Fp) pseudogene
230116_at	Homo sapiens	AL133645		KRT8P12	keratin 8 pseudogene 12
230177_at	Homo sapiens	AI884495	NM_001098729	GTF2H2	general transcription factor IIH, polypeptide 2B (pseudogene)
230328_at	Homo sapiens	BF057656	NM_018427	RRN3P2	uncharacterized LOC101930306
230355_at	Homo sapiens	BF445841	NR_024271	SEPT7P2	septin 7 pseudogene 2
230528_s_at	Homo sapiens	AI651726	NM_023939	CENPBD1P1	CENPBD1 pseudogene 1
230588_s_at	Homo sapiens	AA906142	NM_001012626	LOC285074	anaphase promoting complex subunit 1 pseudogene
230612_at	Homo sapiens	AI264119	NM_022050	SCAND2P	SCAN domain containing 2 pseudogene
230616_at	Homo sapiens	AI668569	NR_004405	LAMB2P1	laminin, beta 2 pseudogene 1
230664_at	Homo sapiens	H09657	NR_003238	H2BFXP	H2B histone family, member X, pseudogene
230737_s_at	Homo sapiens	AW118878	NR_003930	PTCHD3P1	patched domain containing 3 pseudogene 1
230815_at	Homo sapiens	AI684760	NR_029410	LOC389765	kinesin family member 27 pseudogene
230837_at	Homo sapiens	N67108	NR_033189	LOC100132057	phosphodiesterase 4D interacting protein pseudogene
230953_at	Homo sapiens	AI126471	NR_037694	LOC100286922	DnaJ (Hsp40) homolog, subfamily B, member 3 pseudogene
231106_at	Homo sapiens	AI684591	NR_024495	BMS1P6	BMS1 pseudogene 6
231164_at	Homo sapiens	AI570450	NR_003574	ABCA17P	ATP-binding cassette, sub-family A (ABC1), member 17, pseudogene
231190_at	Homo sapiens	AL039389	NM_001025230	POM121L10P	POM121 transmembrane nucleoporin-like 10, pseudogene
231229_at	Homo sapiens	AW340475	NM_194072	HILS1	histone linker H1 domain, spermatid-specific 1, pseudogene
231318_at	Homo sapiens	AA853986	NM_194295	DNM1P46	DNM1 pseudogene 46
231366_at	Homo sapiens	AI190575	NR_003262	FDPSP2	farnesyl diphosphate synthase pseudogene 2
231385_at	Homo sapiens	AI066520	NM_199286	DPPA3P2	developmental pluripotency associated 3 pseudogene 2
231521_at	Homo sapiens	AA019998	NR_022007	PMS2P4	postmeiotic segregation increased 2 pseudogene 4
231638_at	Homo sapiens	AA400057	NM_178453	PRSS30P	protease, serine, 30, pseudogene
231691_at	Homo sapiens	AV700829	NM_001013640	C3P1	complement component 3 precursor pseudogene
231811_at	Homo sapiens	AW504678	NM_182905	WASH7P	WAS protein family homolog 1 pseudogene
231973_s_at	Homo sapiens	AK001223	NM_001012626	ANAPC1	anaphase promoting complex subunit 1
231989_s_at	Homo sapiens	AC003007	NM_001135865	SMG1P3	putative L-type amino acid transporter 1-like protein IMAA-like
232093_at	Homo sapiens	AK024362	NM_207324	SPACA6P	sperm acrosome associated 6, pseudogene
232140_at	Homo sapiens	BF056548	NR_034006	LOC100132352	FSHD region gene 1 pseudogene
232143_at	Homo sapiens	AL137524	NR_033787	DNM1P41	DNM1 pseudogene 41
232172_at	Homo sapiens	AK023533	NR_033380	CD99P1	CD99 molecule pseudogene 1
232207_at	Homo sapiens	AK026691	NM_206908	GUSBP4	glucuronidase, beta pseudogene 4
232251_at	Homo sapiens	AK000532	NM_194289	NUDT16P1	nudix (nucleoside diphosphate linked moiety X)-type motif 16 pseudogene 1
232288_at	Homo sapiens	AK026209	NM_001285444	PDXDC2P	pyridoxal-dependent decarboxylase domain-containing protein 1-like
232309_at	Homo sapiens	Y13871	NR_026921	LOC202181	SUMO-interacting motifs containing 1 pseudogene
232402_at	Homo sapiens	AI205683		GOLGA6L11P	golgin A6 family-like 11, pseudogene
232464_at	Homo sapiens	AF230412	NR_002777	TRIM78P	tripartite motif containing 78, pseudogene
232611_at	Homo sapiens	AL137680	NM_017600	GOLGA2P5	golgin A2 pseudogene 5
232616_at	Homo sapiens	AK023628	NR_026870	LOC100129935	lectin, galactoside-binding, soluble, 14 pseudogene
232618_at	Homo sapiens	AF332224	NM_001005852	TXLNGY	taxilin gamma pseudogene, Y-linked
232686_at	Homo sapiens	AI801574	NR_002804	SIGLEC17P	sialic acid binding Ig-like lectin 17, pseudogene
232736_s_at	Homo sapiens	AL117485	NM_001025230	POM121L10P	POM121 transmembrane nucleoporin-like 10, pseudogene
232829_at	Homo sapiens	AF143328		OR52K3P	olfactory receptor, family 52, subfamily K, member 3 pseudogene
232863_at	Homo sapiens	AC004983	NR_023382	ZNF815P	zinc finger protein 815, pseudogene
232900_at	Homo sapiens	AF071178	NR_036470	HERC2P7	hect domain and RLD 2 pseudogene 7
232926_x_at	Homo sapiens	AL041075	NM_001010925	ANKRD19P	ankyrin repeat domain 19, pseudogene
232984_at	Homo sapiens	AL137259	NM_001198542	HYDIN	HYDIN2, axonemal central pair apparatus protein (pseudogene)
233000_x_at	Homo sapiens	AL035669	NM_080750	DPH3P1	diphthamide biosynthesis 3 pseudogene 1
233075_at	Homo sapiens	AF071178	NR_036470	HERC2P7	hect domain and RLD 2 pseudogene 7
233132_at	Homo sapiens	AK026408	NM_080926	BMS1P20	BMS1 pseudogene 20
233149_at	Homo sapiens	AL137354		RPS11P6	ribosomal protein S11 pseudogene 6
233198_at	Homo sapiens	AL359652	NM_017600	GOLGA2P5	golgin A2 pseudogene 5
233242_at	Homo sapiens	AL357213	NM_022050	SCAND2P	SCAN domain containing 2 pseudogene
233320_at	Homo sapiens	AB026156	NR_002947	TCAM1P	testicular cell adhesion molecule 1, pseudogene
233371_at	Homo sapiens	AP001660	NM_138726	ABCC13	ATP-binding cassette, sub-family C (CFTR/MRP), member 13, pseudogene
233399_x_at	Homo sapiens	AU145662	NR_023392	ZNF252P	zinc finger protein 252, pseudogene
233469_at	Homo sapiens	BF195570	NR_001591	TPTEP1	transmembrane phosphatase with tensin homology pseudogene 1
233492_s_at	Homo sapiens	AC005587	NM_001005328	ARHGEF34P	Rho guanine nucleotide exchange factor (GEF) 34, pseudogene
233556_at	Homo sapiens	BC004918	NR_033733	CRYBB2P1	crystallin, beta B2 pseudogene 1
233617_at	Homo sapiens	BE253715	NR_002781	TSPY26P	testis specific protein, Y-linked 26, pseudogene
233643_at	Homo sapiens	AL390183	NM_018088	FAM86B3P	family with sequence similarity 86, member A pseudogene
233675_s_at	Homo sapiens	AL122103	NR_002815	TPTE2P6	transmembrane phosphoinositide 3-phosphatase and tensin homolog 2 pseudogene 6
233736_at	Homo sapiens	AF137396		OR51J1	olfactory receptor, family 51, subfamily J, member 1 (gene/pseudogene)
233929_x_at	Homo sapiens	AJ271736	NM_182905	LOC100288778 /// LOC101930154 /// MIR6859-1 /// MIR6859-2 /// WASH1 /// WASH2P /// WASH3P /// WASH7P	WAS protein family homolog 1 pseudogene
233959_at	Homo sapiens	W26606	NM_001010871	ADCY10P1	adenylate cyclase 10 (soluble) pseudogene 1
233963_at	Homo sapiens	Z73497	NR_003238	H2BFXP	H2B histone family, member X, pseudogene
234029_at	Homo sapiens	AF152529	NR_001297	PCDHGB8P	protocadherin gamma subfamily B, 8 pseudogene
234049_at	Homo sapiens	AF217970	NR_024361	FAM86B3P	family with sequence similarity 86, member A pseudogene
234141_s_at	Homo sapiens	AK024295	NR_038873	LOC286059	tumor necrosis factor receptor superfamily, member 10d, decoy with truncated death domain pseudogene
234147_at	Homo sapiens	AK024295	NR_038873	LOC286059	tumor necrosis factor receptor superfamily, member 10d, decoy with truncated death domain pseudogene
234281_at	Homo sapiens	AL137798	NM_031475	ESPNP	espin pseudogene
234297_at	Homo sapiens	AL359941	NM_001102450	SDHAP3	succinate dehydrogenase complex, subunit A, flavoprotein pseudogene 3
234360_at	Homo sapiens	Z84469		RPL7AP71	ribosomal protein L7a pseudogene 71
234371_at	Homo sapiens	Z84476		OR2AD1P	olfactory receptor, family 2, subfamily AD, member 1 pseudogene
234385_at	Homo sapiens	AL021937		IGLVIVOR22-2	immunoglobulin lambda variable (IV)/OR22-2 (pseudogene)
234392_at	Homo sapiens	X60485		HIST1H4PS1	histone cluster 1, H4, pseudogene 1
234395_at	Homo sapiens	AF065869		OR4A1P	olfactory receptor, family 4, subfamily A, member 1 pseudogene
234397_at	Homo sapiens	AC004510		ZNF861P	zinc finger protein 861, pseudogene
234416_at	Homo sapiens	AJ275405		BC089413	immunoglobulin lambda variable (I)-70 (pseudogene)
234451_at	Homo sapiens	AL121723		DKKL1P1	dickkopf-like 1 pseudogene 1
234470_at	Homo sapiens	AC005521		SSU72P8	SSU72 pseudogene 8
234479_at	Homo sapiens	AF152528	NR_001281	PCDHB18	protocadherin beta 18 pseudogene
234485_at	Homo sapiens	AL117339		EIF3LP3	eukaryotic translation initiation factor 3, subunit L pseudogene 3
234488_s_at	Homo sapiens	AF198534	NM_022471	GMCL1P1	germ cell-less, spermatogenesis associated 1 pseudogene 1
234507_at	Homo sapiens	AL355392		BPIFB9P	BPI fold containing family B, member 9, pseudogene
234518_at	Homo sapiens	AF137396		OR51A10P	olfactory receptor, family 51, subfamily A, member 10 pseudogene
234620_at	Homo sapiens	AC004079		TPM3P4	tropomyosin 3 pseudogene 4
234686_at	Homo sapiens	AL139008	NR_003667	SUGT1P1	SUGT1 pseudogene 1
234715_at	Homo sapiens	AF332229	NR_001555	GOLGA2P2Y	golgin A2 pseudogene 2, Y-linked
234724_x_at	Homo sapiens	AF152528	NR_001281	PCDHB18	protocadherin beta 18 pseudogene
234760_at	Homo sapiens	AJ302634		OR2H4P	olfactory receptor, family 2, subfamily H, member 4 pseudogene
234767_at	Homo sapiens	AL354915		FAR1P1	fatty acyl CoA reductase 1 pseudogene 1
234770_at	Homo sapiens	X81445		OR51A1P	olfactory receptor, family 51, subfamily A, member 1 pseudogene
234797_at	Homo sapiens	AL049794		RPLP0P1	ribosomal protein, large, P0 pseudogene 1
234830_at	Homo sapiens	AK000525	NR_037925	FLJ20518	FSHD region gene 2 family, member C pseudogene
234851_at	Homo sapiens	AJ275399		IGLC1	immunoglobulin lambda constant 1 (Mcg marker)
234858_at	Homo sapiens	AL008639		CNN2P10	calponin 2 pseudogene 10
234862_at	Homo sapiens	AL096770		OR2B4P	olfactory receptor, family 2, subfamily B, member 4 pseudogene
234875_at	Homo sapiens	AJ224082		RPL7AP10	ribosomal protein L7a pseudogene 10
234889_at	Homo sapiens	AL030997		MTND1P33	MT-ND1 pseudogene 33
234898_at	Homo sapiens	AF153502		SNAI1P1	snail family zinc finger 1 pseudogene 1
234901_at	Homo sapiens	AF045576		OR5G1P	olfactory receptor, family 5, subfamily G, member 1 pseudogene
234943_at	Homo sapiens	Z98749	NM_001289912	CSNK1E	LOC400927-CSNK1E readthrough
234954_at	Homo sapiens	AL035604		GAPDHP73	glyceraldehyde-3-phosphate dehydrogenase pseudogene 73
234955_at	Homo sapiens	AC004522		AZGP1P1	Homo sapiens alpha-2-glycoprotein 1, zinc-binding pseudogene 1 (AZGP1P1), non-coding RNA.
235121_at	Homo sapiens	BE966943	NM_194319	ZNF542P	zinc finger protein 542, pseudogene
235263_at	Homo sapiens	BF530545	NM_001002840	STAG3L1	stromal antigen 3-like 1 (pseudogene)
235314_at	Homo sapiens	W73195	NR_003111	RPL32P3	ribosomal protein L32 pseudogene 3
235416_at	Homo sapiens	AA928085	NR_036494	LOC643201	centrosomal protein 192kDa pseudogene
235469_at	Homo sapiens	AV744101	NM_001040057	FAM133B	family with sequence similarity 133, member A pseudogene
235499_at	Homo sapiens	AI660326	NM_001080852	LOC728743	zinc finger protein pseudogene
235715_at	Homo sapiens	AA020827	NM_001001678	SPRNP1	shadow of prion protein homolog (zebrafish) pseudogene 1
235888_at	Homo sapiens	AI873678	NM_206908	GUSBP1	glucuronidase, beta pseudogene 1
235920_at	Homo sapiens	AA429262	NM_001004300	ZNF720	clustered mitochondria (cluA/CLU1) homolog pseudogene 3
235987_at	Homo sapiens	AI983986	NR_073405	PRKXP1	protein kinase, X-linked, pseudogene 1
236003_x_at	Homo sapiens	AI813634		OR2I1P	olfactory receptor, family 2, subfamily I, member 1 pseudogene
236115_at	Homo sapiens	AA035771	NR_002774	HTR7P1	5-hydroxytryptamine (serotonin) receptor 7 pseudogene 1
236205_at	Homo sapiens	AW300488	NR_003569	ABCC6P1	ATP-binding cassette, sub-family C, member 6 pseudogene 1 (functional)
236250_at	Homo sapiens	AI859065	NM_001031805	AFG3L1P	AFG3-like AAA ATPase 1, pseudogene
236283_x_at	Homo sapiens	AA287921	NR_027053	LOC646214	p21 protein (Cdc42/Rac)-activated kinase 2 pseudogene
236310_at	Homo sapiens	BE645334	NR_026777	ZNF37BP	zinc finger protein 37B, pseudogene
236369_at	Homo sapiens	AI971189	NR_002781	TSPY26P	testis specific protein, Y-linked 26, pseudogene
236386_at	Homo sapiens	T78074	NR_024187	SUZ12P1	suppressor of zeste 12 homolog pseudogene 1
236394_at	Homo sapiens	BF790182	NR_040112	A2MP1	alpha-2-macroglobulin pseudogene 1
236493_at	Homo sapiens	AI371752	NM_173522	NKAPP1	NFKB activating protein pseudogene 1
236502_at	Homo sapiens	AI808359		RNU2-22P	RNA, U2 small nuclear 22, pseudogene
236694_at	Homo sapiens	AW468885	NM_001005852	TXLNGY	taxilin gamma pseudogene, Y-linked
236756_at	Homo sapiens	BE466872	NR_033772	CENPVP1	centromere protein V pseudogene 1
236770_at	Homo sapiens	AI127024	NR_038258	TPTE2P5	transmembrane phosphoinositide 3-phosphatase and tensin homolog 2 pseudogene 5
236832_at	Homo sapiens	AI674126	NM_001010871	ADCY10P1	adenylate cyclase 10 (soluble) pseudogene 1
236860_at	Homo sapiens	BF968482	NR_002713	NPY6R	neuropeptide Y receptor Y6 (pseudogene)
236870_at	Homo sapiens	AW958766	NR_038213	IQCF4	IQ motif containing F5 pseudogene
236871_s_at	Homo sapiens	AW958766	NM_001085479	IQCF3	IQ motif containing F5 pseudogene
236900_x_at	Homo sapiens	AL580769	NM_001102601	CCDC163P	coiled-coil domain containing 163, pseudogene
237163_x_at	Homo sapiens	BE550525	NR_033866	LOC390705	protein phosphatase 2, regulatory subunit B'', beta pseudogene
237173_at	Homo sapiens	BF435597	NR_033189	LOC100132057	phosphodiesterase 4D interacting protein pseudogene
237182_at	Homo sapiens	AW139202	NR_033934	MRPL45P2	mitochondrial ribosomal protein L45 pseudogene 2
237287_at	Homo sapiens	AW450386		HMGA1P4	high mobility group AT-hook 1 pseudogene 4
237291_at	Homo sapiens	AI695007	NM_001080459	PRORSD1P	prolyl-tRNA synthetase associated domain containing 1, pseudogene
237473_at	Homo sapiens	AW027469	NR_003929	PPIEL	peptidylprolyl isomerase E-like pseudogene
237598_at	Homo sapiens	AI827665	NR_004401	SEC1P	secretory blood group 1, pseudogene
237630_s_at	Homo sapiens	AA022479	NR_024361	FAM86B3P	family with sequence similarity 86, member A pseudogene
237635_at	Homo sapiens	AI075162	NR_024409	LOC100128164	four and a half LIM domains 1 pseudogene
237737_at	Homo sapiens	AI359676	NR_046228	ANKRD20A12P	ankyrin repeat domain 20 family, member A12, pseudogene
237794_at	Homo sapiens	AL041783	NM_153773	ANKRD30BP2	ankyrin repeat domain 30B pseudogene 2
237827_at	Homo sapiens	AI125404		FAM205CP	family with sequence similarity 205, member C, pseudogene
237909_at	Homo sapiens	AI024595	NR_002224	ADAM6	ADAM metallopeptidase domain 6, pseudogene
237957_at	Homo sapiens	BE550143	NR_077240	LOC643711	platelet-activating factor acetylhydrolase 1b, catalytic subunit 2 (30kDa) pseudogene
238148_s_at	Homo sapiens	AI651641	NM_001001675	ZNF818P	zinc finger protein 818, pseudogene
238149_at	Homo sapiens	AI651641	NM_001001675	ZNF818P	zinc finger protein 818, pseudogene
238396_at	Homo sapiens	AW876301		RPS23P6	ribosomal protein S23 pseudogene 6
238412_at	Homo sapiens	AI344253	NR_027460	RRN3P3	RNA polymerase I transcription factor homolog (S. cerevisiae) pseudogene 3
238413_at	Homo sapiens	AA482027	NR_027460	RRN3P3	RNA polymerase I transcription factor homolog (S. cerevisiae) pseudogene 3
238435_at	Homo sapiens	AA521288	NM_007220	CA5BP1	carbonic anhydrase VB pseudogene 1
238449_at	Homo sapiens	BG534511	NR_002453	SMG1P5	SMG1 pseudogene 5
238527_at	Homo sapiens	BG106878	NM_024048	CLUHP3	clustered mitochondria (cluA/CLU1) homolog pseudogene 3
238553_at	Homo sapiens	BG426581	NM_001040053	BMS1P5	ArfGAP with GTPase domain, ankyrin repeat and PH domain 6
238788_at	Homo sapiens	AI475803		LOC494150	prohibitin pseudogene
238790_at	Homo sapiens	BE738988	NR_002814	LOC374443	C-type lectin domain family 2, member D pseudogene
238807_at	Homo sapiens	AW973964	NM_001270377	GAPDHP62	glyceraldehyde 3 phosphate dehydrogenase pseudogene 62
238910_at	Homo sapiens	AW152437	NM_024048	CLUHP3	clustered mitochondria (cluA/CLU1) homolog pseudogene 3
238924_at	Homo sapiens	BF516429	NM_001040053	BMS1P5	BMS1 pseudogene 5
239010_at	Homo sapiens	AI744280	NM_001013701	DUXAP10	double homeobox A pseudogene 10
239051_at	Homo sapiens	BF508908	NR_038275	FAM21FP	family with sequence similarity 21, member A pseudogene
239106_at	Homo sapiens	AI801563	NR_026551	CA5BP1	carbonic anhydrase VB pseudogene 1
239151_at	Homo sapiens	BG427809	NM_001040053	BMS1P5	BMS1 pseudogene 5
239157_at	Homo sapiens	AL521521	NR_024063	ZSCAN12P1	zinc finger and SCAN domain containing 12 pseudogene 1
239186_at	Homo sapiens	AI347139	NM_182544	SERPINB9P1	serpin peptidase inhibitor, clade B (ovalbumin), member 9, pseudogene 1
239250_at	Homo sapiens	BE966038	NM_194319	ZNF542P	zinc finger protein 542, pseudogene
239275_at	Homo sapiens	R66455	NM_001017929	FRMPD2P1	FERM and PDZ domain containing 2 pseudogene 1
239279_at	Homo sapiens	AI862518	NR_037167	LOC730102	quinone oxidoreductase-like protein 2 pseudogene
239321_at	Homo sapiens	BF589137	NR_028350	LOC441454	prothymosin, alpha pseudogene
239386_at	Homo sapiens	BF508952	NR_003603	HAVCR1P1	hepatitis A virus cellular receptor 1 pseudogene 1
239444_at	Homo sapiens	BF109260	NR_003671	LOC728024	chromosome X open reading frame 56 pseudogene
239699_s_at	Homo sapiens	AW195920	NM_005394	PMS2P1	postmeiotic segregation increased 2 pseudogene 1
239718_at	Homo sapiens	R42552	NR_027238	LOC654342	lymphocyte-specific protein 1 pseudogene
239753_at	Homo sapiens	BE560888	NR_023392	ZNF252P	zinc finger protein 252, pseudogene
239975_at	Homo sapiens	BF057731	NR_001435	HLA-DPB2	major histocompatibility complex, class II, DP beta 2 (pseudogene)
239993_at	Homo sapiens	AA709247	NR_033866	LOC390705	protein phosphatase 2, regulatory subunit B'', beta pseudogene
240014_at	Homo sapiens	AI821720	NM_032734	POLR2J4	polymerase (RNA) II (DNA directed) polypeptide J4, pseudogene
240035_at	Homo sapiens	T26531		PHBP8	prohibitin pseudogene 8
240063_at	Homo sapiens	AW573227	NM_001011539	GUSBP5	glucuronidase, beta pseudogene 5
240246_at	Homo sapiens	AW294722	NR_033907	LOC642236	FSHD region gene 1 pseudogene
240272_at	Homo sapiens	AW451831		KRT223P	keratin 223 pseudogene
240377_at	Homo sapiens	AI344289	NM_000296	LOC101060429	polycystin-1-like
240409_at	Homo sapiens	AI203405	NR_038258	TPTE2P5	transmembrane phosphoinositide 3-phosphatase and tensin homolog 2 pseudogene 5
240436_at	Homo sapiens	AA688101	NR_038939	MIPEPP3	mitochondrial intermediate peptidase pseudogene 3
240572_s_at	Homo sapiens	BF436632	NR_002814	LOC374443	C-type lectin domain family 2, member D pseudogene
240573_at	Homo sapiens	BF436632	NR_002814	LOC374443	C-type lectin domain family 2, member D pseudogene
240692_at	Homo sapiens	AI809153	NR_073400	MGC34796	sepiapterin reductase (7,8-dihydrobiopterin:NADP+ oxidoreductase) pseudogene
240890_at	Homo sapiens	AA041298	NR_034078	LOC643733	caspase 4, apoptosis-related cysteine peptidase pseudogene
240979_at	Homo sapiens	AI040671	NM_001129906	YWHAEP7	tyrosine 3-monooxygenase/tryptophan 5-monooxygenase activation protein, epsilon pseudogene 7
241233_x_at	Homo sapiens	AI978581	NM_153750	ANKRD20A11P	ankyrin repeat domain 20 family, member A11, pseudogene
241418_at	Homo sapiens	AI819386	NR_033752	LOC344887	NmrA-like family domain containing 1 pseudogene
241484_x_at	Homo sapiens	AI668696	NR_027436	LOC100289097	FSHD region gene 1 pseudogene
241607_at	Homo sapiens	BF382808	NR_037167	LOC730102	quinone oxidoreductase-like protein 2 pseudogene
241624_at	Homo sapiens	BE221330	NR_027420	LOC389834	ankyrin repeat domain 57 pseudogene
241625_at	Homo sapiens	BE221330	NR_027420	LOC389834	ankyrin repeat domain 57 pseudogene
241690_at	Homo sapiens	AA778717	NM_001126494	FAM205B	transmembrane protein C9orf144B pseudogene
241828_x_at	Homo sapiens	AW593129	NR_001443	KRT17P5	keratin 17 pseudogene 5
241895_at	Homo sapiens	AL043002	NR_103761	CYP4F62P	cytochrome P450, family 4, subfamily F, polypeptide 62, pseudogene
242133_s_at	Homo sapiens	AA630955	NR_027238	LOC645166	lymphocyte-specific protein 1 pseudogene
242136_x_at	Homo sapiens	T66145	NR_003682	MGC70870	C-terminal binding protein 2 pseudogene
242201_at	Homo sapiens	AI418253	NM_174930	PMS2P5	postmeiotic segregation increased 2 pseudogene 5
242208_at	Homo sapiens	AI634543	NR_026777	ZNF37BP	zinc finger protein 37B, pseudogene
242226_at	Homo sapiens	AI018001	NR_038424	GS1-279B7.1	microtubule-associated protein 1 light chain 3 beta pseudogene
242331_x_at	Homo sapiens	AV729462	NR_033907	LOC642236	FSHD region gene 1 pseudogene
242546_at	Homo sapiens	BE738279	NM_001013701	LINC01296	double homeobox A pseudogene 10
242577_at	Homo sapiens	BF109197	NR_027420	LOC389834	ankyrin repeat domain 57 pseudogene
242649_x_at	Homo sapiens	AI928428	NM_001005266	HMGN2P46	high mobility group nucleosomal binding domain 2 pseudogene 46
242770_at	Homo sapiens	AI167592	NR_033907	LOC642236	FSHD region gene 1 pseudogene
242881_x_at	Homo sapiens	BG285837	NM_001013701	BC017398	Homo sapiens, clone IMAGE:3932143, mRNA.
242896_at	Homo sapiens	BF223302		SNAI1P1	snail family zinc finger 1 pseudogene 1
242902_at	Homo sapiens	AI479358	NR_003599	CYMP	chymosin pseudogene
243124_at	Homo sapiens	AI919493	NR_003369	RRN3P2	RNA polymerase I transcription factor homolog (S. cerevisiae) pseudogene 2
243269_s_at	Homo sapiens	AL040346	NM_001126494	FAM205A	transmembrane protein C9orf144B pseudogene
243354_at	Homo sapiens	AI027184	NM_001198542	LOC101930373	HYDIN2, axonemal central pair apparatus protein (pseudogene)
243406_at	Homo sapiens	BF510890	NR_046005	TMCO5B	transmembrane and coiled-coil domains 5B, pseudogene
243419_at	Homo sapiens	AA663093	NR_027238	LOC654342	lymphocyte-specific protein 1 pseudogene
243760_at	Homo sapiens	AI739231	NR_038939	MIPEPP3	mitochondrial intermediate peptidase pseudogene 3
243818_at	Homo sapiens	T96555	NR_027082	SFTA1P	surfactant associated 1, pseudogene
243851_at	Homo sapiens	AI860647	NM_012414	RAB3GAP2	aurora kinase A pseudogene 1
243909_x_at	Homo sapiens	R43205	NM_206908	GUSBP4	glucuronidase, beta pseudogene 4
243952_at	Homo sapiens	BF000009	NR_001591	TPTEP1	transmembrane phosphatase with tensin homology pseudogene 1
244105_at	Homo sapiens	BF195207	NR_003521	WHAMMP2	WAS protein homolog associated with actin, golgi membranes and microtubules pseudogene 2
244179_x_at	Homo sapiens	AA917932	NM_001032364	GGT1	gamma-glutamyltransferase 1
244268_x_at	Homo sapiens	BF435769	NR_027053	LOC646214	p21 protein (Cdc42/Rac)-activated kinase 2 pseudogene
244289_at	Homo sapiens	AI242408	NR_026867	ZNF300P1	zinc finger protein 300 pseudogene 1 (functional)
244631_at	Homo sapiens	AI765607	NR_027420	LOC389834	ankyrin repeat domain 57 pseudogene
244681_at	Homo sapiens	AW511092	NM_174935	NUP210P1	nucleoporin 210kDa pseudogene 1
244718_at	Homo sapiens	AA282258	NR_026850	MTMR9LP	myotubularin related protein 9-like, pseudogene
244766_at	Homo sapiens	BG180003	NM_001031827	BOLA2	bolA family member 2
37079_at	Homo sapiens	U82319		NUS1P3	nuclear undecaprenyl pyrophosphate synthase 1 homolog (S. cerevisiae) pseudogene 3
59375_at	Homo sapiens	AI825877	NM_001080847	MYO15B	myosin XVB pseudogene
59433_at	Homo sapiens	N32185	NR_034031	LOC102725263	zinc finger protein 839 pseudogene
60815_at	Homo sapiens	AA601208	NM_032734	POLR2J4	polymerase (RNA) II (DNA directed) polypeptide J4, pseudogene
65585_at	Homo sapiens	AA527515	NM_001083537	FAM86B1	family with sequence similarity 86, member B1
